# Supplementary material for: 2-Hydroxyglutarate modulates histone methylation at specific loci and alters gene expression via Rph1 inhibition
Source: Life Sci Alliance. 2023 Nov 27;7(2):e202302333. doi: 10.26508/lsa.202302333 (PMC10681907; doi:10.26508/lsa.202302333)
Supplement: Supplementary file 1 [file LSA-2023-02333_TableS1.xlsx]

## Sheet: Supplementary Table S1
Name	log2FoldChange_dld3	padj_dld3
YKR098C	-0.53215	0.0486019
YLR279W	-0.60844	0.0485755
YGL158W	-0.609091	0.0484184
YKR075W-A	-0.612202	0.0483236
YHR140W	-0.633129	0.0466079
YHR070C-A	-0.638797	0.0456899
YPR030W	-0.523333	0.0455965
YBR050C	-0.506795	0.0446879
YDL025W-A	-0.653663	0.0441942
YBR178W	-0.727392	0.0440818
YOL118C	-0.590563	0.0437369
YPL119C-A	-0.59552	0.0432634
YDR119W-A	-0.682382	0.0429308
YHL044W	-0.655872	0.0426734
YML057C-A	-0.661792	0.0424441
YJL114W	0.74378	0.039919
YCL001W-A	0.600816	0.0394085
YFR023W	-0.527606	0.0392574
YDR008C	-0.616784	0.0391576
YMR325W	-1.27842	0.0391392
YLR437C-A	-0.554267	0.038974
YBR182C-A	-0.504833	0.0389671
YFL031C-A	-0.716708	0.0381211
YLR412C-A	-0.807402	0.0380075
YNR067C	0.535179	0.0376118
YOL035C	-0.865941	0.0368815
YPL223C	-0.612632	0.0361927
YNL237W	-0.531159	0.0361927
YJL105W	-0.599746	0.0357753
YDL050C	0.651185	0.0357653
YHR182C-A	-0.766208	0.0357132
YDL222C	-0.682256	0.0353988
YBR298C	-0.792462	0.0341652
YDR134C	-0.599053	0.0340146
YNL277W	-0.761119	0.0330572
YDR014W-A	-0.598705	0.0322372
YDL114W-A	-0.70716	0.0319575
YPL025C	-0.583332	0.0310827
YDR114C	-0.726663	0.0305476
YDR360W	-1.26576	0.0300157
YIL101C	-0.573046	0.0299419
YCL007C	0.544891	0.0299419
YER076W-A	-0.817995	0.0295895
YLR374C	-0.68589	0.0292817
YAL004W	-0.905944	0.0290512
YER188C-A	-0.510066	0.0287824
YBR174C	-0.67937	0.0286965
YDL247W	-1.27131	0.028471
YGL051W	-0.572044	0.0279727
YEL074W	0.705543	0.0278912
YGL024W	-0.516152	0.0273311
YIL100C-A	-0.672416	0.0267796
YMR280C	-0.617614	0.0266496
YGL089C	-1.19677	0.0257596
YPL261C	-1.42697	0.0254994
YOR161C	-0.999224	0.0254311
YGR243W	-0.910414	0.0253013
YIL058W	-0.79829	0.0252442
YDL199C	-0.525518	0.0248039
YBR302C	-0.66129	0.0247086
YDL071C	-0.5791	0.0244927
YNR072W	-0.898412	0.0231075
YER023C-A	-0.798848	0.0223448
YGR240C-A	-0.770067	0.0221995
YGR230W	-0.6189	0.0215491
YPR159C-A	1.42441	0.0214116
YHR096C	-1.0669	0.0209501
YML089C	-0.893294	0.0206793
YJR020W	-0.57858	0.0206793
YFL011W	-0.966828	0.0205661
YDL062W	-1.63335	0.0203789
YEL065W	0.501149	0.0200331
YMR145C	0.517355	0.0198752
YOL047C	-0.645334	0.0197003
YFL003C	-0.500802	0.0193448
YDL085W	-0.699187	0.0186213
YJR115W	-0.541097	0.0185332
YDL022C-A	-1.12708	0.0179891
YHR202W	-0.592507	0.0178878
YCR047W-A	-1.32567	0.0174243
YOR365C	-0.870808	0.0173336
YOL106W	0.53846	0.0172167
YOR050C	-0.699556	0.016705
YLR342W-A	0.524538	0.016611
YFL015W-A	-0.85522	0.016543
YOR314W-A	-1.31129	0.0164858
YFR035C	-0.715299	0.016397
YML100W-A	-0.91909	0.0163722
YOR049C	-0.826825	0.0157805
YOR161W-B	-0.791845	0.0155951
YPL135W	-0.525218	0.0154002
YHR087W	-1.00137	0.0152009
YLR174W	-0.747966	0.0152009
YHR032W	-0.567286	0.0148062
YDR374C	-1.21489	0.014746
YDL206W	-0.594806	0.014746
YPL027W	-0.590911	0.014746
YOL085C	-0.9502	0.0147276
YOR387C	-1.38845	0.0147142
YPL014W	0.869687	0.0145646
YJL163C	-0.550827	0.01442
YDL169C	-0.557067	0.0141063
YIL028W	-0.650202	0.0137577
YBR139W	-0.564609	0.0137577
YAL037C-B	-0.629177	0.0131599
YJR045C	-0.507316	0.0130003
YNR014W	-0.761211	0.0125377
YNL336W	-0.510846	0.0122428
YGR194C	-0.544637	0.0121869
YGR292W	-1.11782	0.0121417
YKL035W	-0.634274	0.011928
YBR089W	-1.1744	0.0118757
YNL327W	0.540805	0.0116325
YIR027C	-0.919963	0.0114034
YIL159W	-0.749337	0.0113725
YHR160C	-1.12025	0.0113381
YML099W-A	-1.61137	0.0112444
YOR383C	0.578174	0.0110828
YPL062W	-0.58343	0.0110159
YFR017C	-0.724056	0.0107858
YDL228C	-1.30896	0.0105216
YGR161C-D	0.768746	0.0105198
YOR303W	-0.631229	0.0104209
YLR413W	0.515346	0.0103972
YHR079C-A	-1.39396	0.010388
YDL170W	-0.502254	0.00990407
YMR172C-A	-0.766932	0.00987031
YKL183C-A	0.893977	0.00959755
YIL160C	-1.57139	0.00953651
YLL044W	-1.11089	0.00953651
YPR192W	-1.19099	0.00946825
YGL069C	-0.544727	0.00931725
YDL216C	-0.555723	0.00926575
YDR461C-A	-0.585965	0.00923603
YMR206W	-0.735412	0.00879924
YAL018C	-1.07728	0.00874588
YNL057W	-0.70565	0.0087319
YBR301W	-0.877087	0.00870252
YOR022C	-0.504599	0.00870252
YIL111W	-0.535996	0.00865933
YLR149C	-0.712152	0.00860333
YBR230C	-0.720748	0.0085418
YNL115C	-0.605188	0.00828675
YHR093W	-0.594057	0.00823336
YGR176W	-0.613317	0.00798717
YOL014W	-0.87244	0.00792431
YML066C	-1.29212	0.00788375
YOR032C	-1.03432	0.00765933
YDR536W	-1.28315	0.00765134
YOR388C	-1.72725	0.00736488
YJR117W	-0.710023	0.00731052
YJL159W	0.653459	0.00717584
YKL096W	-0.506233	0.00700654
YOL050C	-1.14044	0.00698858
YDL007C-A	-1.35315	0.00697018
YBR076W	-0.937619	0.00687265
YGR205W	-0.711332	0.00668705
YGR043C	-0.529648	0.00651721
YGR059W	-0.794187	0.00625834
YFL008W	-0.620474	0.00605426
YKL093W	-0.585023	0.00605426
YKL043W	-1.30045	0.00594414
YDL105W	-0.515904	0.0057452
YIL029C	-0.625802	0.00564585
YHR047C	-0.588683	0.00560193
YLR001C	-0.53673	0.00560116
YPL111W	-1.74288	0.00555191
YLR312C	-0.910629	0.00546333
YDR041W	-0.613577	0.00541381
YDL214C	-1.24114	0.00536391
YHR033W	-1.25484	0.00529595
YPR149W	-1.16193	0.00524533
YGR189C	0.597374	0.00524533
YBR045C	-0.5941	0.00519652
YGL081W	-0.505618	0.00519652
YGL258W	-1.21411	0.00516208
YOR190W	-0.505806	0.00513651
YDR210W-B	0.651792	0.00490801
YML100W	-0.826747	0.00488871
YJL015C	-1.17786	0.00481755
YCR005C	0.682966	0.00481049
YBR067C	0.515019	0.00479611
YHR032C-A	-1.99832	0.00472328
YJL158C	0.625306	0.00472328
YGR234W	0.64573	0.00463961
YLR453C	0.566191	0.00461266
YAL002W	-0.546919	0.00459433
YNL012W	-0.623691	0.00452196
YER066C-A	-0.910116	0.00446636
YHR095W	-1.05547	0.00421269
YER060W-A	-0.856852	0.00396983
YER053C-A	-1.31475	0.00393154
YKR093W	0.550822	0.00371062
YPR158W	-1.3461	0.00359853
YLR270W	-0.760246	0.00359853
YLR432W	0.518119	0.00341063
YIL055C	-0.563997	0.00338015
YER081W	0.567751	0.00335135
YMR077C	-0.503206	0.00322155
YGL037C	-0.67933	0.00316439
YDR257C	-0.656498	0.0031487
YOR302W	-0.843714	0.00311367
YOR173W	-0.766584	0.00308124
YIL166C	-0.69146	0.00306497
YGL138C	-1.5207	0.00303331
YMR041C	-0.544334	0.00300013
YIL123W	0.503714	0.00292216
YPR184W	-0.75098	0.00286024
YNL042W-B	-1.21115	0.00285098
YGR022C	-2.0359	0.00281188
YGR295C	-0.600642	0.00278582
YFL016C	-0.572876	0.00277545
YGR254W	0.587328	0.00276024
YOR239W	0.51011	0.00260117
YGR109C	-1.03644	0.00246755
YPL082C	-0.604059	0.00246755
YDL114W	-0.887496	0.00246739
YNR077C	-1.12779	0.00233097
YDR365W-B	0.740446	0.00232704
YPR010C	0.527218	0.00221236
YDR218C	-0.93575	0.00220166
YMR121C	-0.572012	0.002182
YPL084W	0.541079	0.00217468
YBR078W	0.506262	0.00215389
YMR226C	-0.520555	0.00210592
YER085C	-0.851827	0.00202869
YHR104W	-1.32133	0.00201201
YOR315W	0.597608	0.00201201
YOR274W	0.59698	0.00196779
YBR072W	-0.765993	0.00196118
YLR286C	0.77503	0.00196108
YGR087C	-0.694623	0.00188459
YGR294W	-0.835987	0.00188452
YDL110C	-0.767996	0.00180936
YLR402W	-0.662059	0.00180339
YLR032W	-0.62449	0.00177062
YKR077W	-0.50357	0.00176844
YLR103C	-0.568744	0.00171857
YMR322C	-1.3884	0.00171024
YCL049C	0.621673	0.0016466
YNL247W	0.516724	0.00164078
YMR272C	-0.558861	0.00163472
YPL201C	-0.963447	0.0016059
YMR245W	-0.691128	0.0016059
YGR041W	0.508497	0.0016059
YHR139C	-1.0956	0.00156391
YMR323W	-1.45148	0.00156098
YMR188C	-0.529508	0.00150251
YCL040W	-0.815999	0.00149779
YMR302C	-0.536381	0.00149779
YLL013C	-0.626258	0.00145383
YBR161W	-0.551196	0.00144648
YOL079W	-1.59826	0.00142405
YPL124W	-0.670685	0.00136076
YGL028C	0.793945	0.0013586
YJR005C-A	-1.71024	0.00130917
YJL088W	-1.49764	0.00129967
YER062C	-0.985062	0.00129967
YDL022W	-0.814708	0.00129967
YBR286W	-0.638901	0.00129952
YGL157W	-0.63909	0.00129219
YLR172C	0.585961	0.00125826
YOL101C	0.560958	0.00123758
YBR180W	-0.983738	0.00122594
YKR012C	-0.904542	0.00120712
YGR160W	-1.42575	0.00118067
YPR182W	-0.508341	0.00113791
YNL312W	-0.652786	0.00110537
YBR099C	-1.08061	0.0010983
YDR003W-A	-0.737431	0.00109671
YAL030W	-0.536419	0.00109671
YER001W	0.503525	0.00109671
YPR145W	0.622073	0.00109671
YOR351C	-1.46912	0.00109553
YOR114W	-0.950846	0.00109285
YCR095W-A	-0.864338	0.00108544
YNL173C	-0.766412	0.00106016
YDL215C	0.550583	0.00105298
YHR022C	-1.29069	0.00104643
YDR210C-D	0.772354	0.00101815
YJR027W	0.601416	0.00100694
YKL216W	0.583298	0.000969957
YMR191W	-0.750038	0.000963285
YBR001C	-0.9767	0.00095321
YLR438W	-2.0808	0.000944971
YPL158C	0.545219	0.000944971
YLR213C	-0.514259	0.000934126
YKL055C	-0.652847	0.000933022
YER051W	-0.519355	0.000933022
YNL198C	-1.21286	0.00091827
YDR451C	0.63335	0.000911258
YNR034W	-0.869377	0.0008837
YER035W	-0.993391	0.000866929
YFL010C	0.542871	0.000855821
YJL027C	-1.66767	0.000853186
YBR138C	-0.838942	0.000825022
YHR210C	-0.661422	0.000798449
YDL048C	0.859508	0.00078144
YHR137C-A	-1.58126	0.000768217
YAR019C	0.579473	0.000766549
YLR062C	-0.946619	0.00076139
YMR122C	-1.419	0.0007495
YER056C	0.610582	0.000723105
YDL026W	-1.51185	0.000702324
YMR058W	0.529729	0.00069057
YOR133W	0.563961	0.00069057
YHR153C	-1.29861	0.000682168
YBR071W	-0.645948	0.000659941
YHR216W	0.616079	0.000657285
YHL046C	-3.22115	0.000637759
YGR066C	-1.71758	0.000633094
YGL249W	-0.980874	0.000606515
YJL144W	-0.714714	0.000585804
YLR205C	1.01733	0.000585804
YPL142C	-1.15933	0.000580999
YGR142W	-1.76507	0.000545066
YFR055W	0.582821	0.000545012
YNL199C	-0.586685	0.000530991
YPL147W	-0.940903	0.000527078
YOR262W	-0.547659	0.000519933
YLR023C	-0.601867	0.000516816
YLR313C	-0.870674	0.000515133
YER165W	0.526183	0.000511409
YHL006W-A	-1.77678	0.000466134
YCL046W	-1.82955	0.000465014
YOR273C	0.510582	0.000456272
YLL006W	0.566181	0.000454592
YGL170C	-1.77226	0.000453206
YER106W	-1.11467	0.000448331
YGL102C	-0.905573	0.000448331
YOL150C	-1.39962	0.000445467
YDR005C	-0.790857	0.000445126
YPL033C	-0.837523	0.000440819
YOL013W-A	-1.1251	0.000402036
YBR065C	-0.762406	0.000402036
YBR077C	-0.591974	0.000402036
YBL071C-B	-1.9759	0.000389098
YNR063W	0.643416	0.000388128
YER130C	0.664593	0.00038249
YLL041C	-1.07616	0.000355144
YPL272C	-0.582496	0.000355144
YOR065W	-0.638034	0.000354498
YGL005C	0.601878	0.000338573
YJL170C	-0.556301	0.000336257
YLL040C	-0.500779	0.000333532
YPL016W	0.541621	0.000330796
YOL002C	0.544873	0.000324983
YER097W	-1.21402	0.000323799
YER167W	0.504656	0.000316323
YBR294W	-0.998911	0.000301996
YGL214W	-1.12797	0.000299097
YDL117W	0.503105	0.000299097
YMR186W	-0.92125	0.00029151
YLR108C	-1.16742	0.000291365
YBL044W	-1.38582	0.000289691
YBR184W	-0.92612	0.000275964
YDL243C	-0.756519	0.000269045
YOR073W	-0.646704	0.00026537
YLR154C	-0.67141	0.000265032
YDR520C	-0.586126	0.000256825
YKR068C	-0.505102	0.000249106
YDL218W	-0.939813	0.000246579
YKL034W	-0.64189	0.000243783
YKL107W	-1.95448	0.000243748
YGR256W	-0.833401	0.000241024
YMR320W	-1.17131	0.000237934
YDL046W	-0.63982	0.000236972
YMR133W	-1.29488	0.000235041
YER079W	-0.539511	0.00023147
YHR031C	-0.60881	0.000231093
YLR183C	-0.532862	0.000223568
YJL026C-A	-2.66745	0.000220542
YBL113C	-0.558761	0.000191337
YPL116W	-0.700482	0.000182342
YGR212W	-0.957737	0.0001768
YDR127W	0.506584	0.000175268
YFR036W	-0.555841	0.000172407
YDR273W	-0.652583	0.000169916
YER179W	-0.728892	0.000167786
YDR358W	-0.786137	0.000159733
YNL109W	-0.847937	0.000156184
YOL151W	-2.00034	0.000155308
YHR138C	-0.605997	0.000153865
YJR154W	1.02418	0.000148344
YKL133C	-0.573924	0.000143547
YBR079C	0.562608	0.000143547
YBR040W	-1.1412	0.000143046
YLL024C	-1.12382	0.000140021
YGR266W	-0.71121	0.000136991
YOL149W	-1.17675	0.000134925
YOR375C	0.683372	0.000130975
YPL159C	-0.559508	0.000126349
YOR346W	0.529078	0.000122398
YBR014C	-0.954642	0.000117504
YCL025C	0.600014	0.000114781
YGR077C	-0.518352	0.000110299
YGR053C	-0.877224	0.000110098
YLR437C	-0.778897	0.000106089
YGR222W	-0.570149	0.000102408
YBL029C-A	-0.510948	9.8e-05
YPL189C-A	-0.697256	9.76e-05
YLR014C	0.539517	9.6e-05
YBR214W	-0.637071	9.11e-05
YGR097W	0.576003	8.97e-05
YML070W	-0.953357	8.63e-05
YML064C	-0.665655	8.36e-05
YHL047C	0.51325	8.22e-05
YGR175C	-0.57853	8.21e-05
YBR245C	0.50538	8.09e-05
YNL066W	0.65634	7.8e-05
YOR026W	-0.602997	7.73e-05
YDR210W	-0.541616	7.73e-05
YNL008C	-2.45362	7.55e-05
YBR012C	0.690529	7.37e-05
YAL016C-A	-1.79233	7.21e-05
YML121W	-0.653571	6.57e-05
YGL222C	-0.506839	6.46e-05
YGL123C-A	-0.804471	6.43e-05
YDR258C	-2.04973	6.17e-05
YFL002C	0.569292	5.95e-05
YDR219C	-0.567598	5.93e-05
YNL063W	-0.580007	5.71e-05
YPL135C-A	-2.44257	5.7e-05
YIL167W	0.635269	5.69e-05
YGL194C	-0.549711	5.51e-05
YDR027C	-0.587947	5.37e-05
YNL120C	-3.01765	5.32e-05
YIL113W	-0.785321	5.32e-05
YGR180C	-0.628973	5.32e-05
YOR010C	-0.59527	5.23e-05
YPL175W	0.515848	5.23e-05
YEL073C	0.56627	5.23e-05
YMR090W	-0.958522	5.15e-05
YMR117C	-0.731273	5.15e-05
YJR041C	0.59912	4.71e-05
YDR043C	-0.860301	4.69e-05
YLR368W	-0.551315	4.69e-05
YOR139C	-1.37232	4.56e-05
YIL100W	-1.22406	4.12e-05
YOR041C	-1.04199	3.99e-05
YDR417C	-1.29064	3.95e-05
YGL101W	-0.593644	3.95e-05
YLL026W	-1.82114	3.91e-05
YBR052C	-0.524708	3.78e-05
YPL017C	-1.19	3.55e-05
YBR012W-B	0.799897	3.51e-05
YLR399C	-0.700319	3.34e-05
YHR091C	0.556625	3.34e-05
YHR137W	-1.31919	3.19e-05
YPR065W	-0.617599	3.17e-05
YDR368W	-1.19674	3.15e-05
YDL172C	-1.18365	3.15e-05
YNR075W	0.806308	3.03e-05
YGL055W	0.880467	3.03e-05
YGL007W	-1.92499	2.84e-05
YGR040W	0.631753	2.81e-05
YGR138C	1.05023	2.78e-05
YNL264C	-0.724405	2.55e-05
YLR283W	-0.696784	2.54e-05
YDR046C	0.62737	2.52e-05
YJR137C	-0.69285	2.46e-05
YLR285C-A	1.22407	2.3e-05
YKL044W	-1.70035	2.28e-05
YMR048W	-0.807453	2.28e-05
YCL047C	-0.954995	2.22e-05
YNL082W	-0.60893	2.13e-05
YOL110W	-0.598199	2.13e-05
YLR420W	0.620934	2.1e-05
YHR114W	-0.600322	2.09e-05
YDR365C	0.505094	2.02e-05
YGR209C	-0.705457	1.95e-05
YFL021C-A	-1.58327	1.93e-05
YPL240C	-1.18799	1.91e-05
YCR037C	0.538718	1.91e-05
YJR103W	0.695919	1.91e-05
YBR021W	-1.15123	1.9e-05
YJL026W	-0.845797	1.9e-05
YML131W	-1.91512	1.86e-05
YJL139C	-0.558724	1.86e-05
YIL144W	-0.770923	1.75e-05
YHR136C	-1.01526	1.71e-05
YJR006W	-0.651084	1.67e-05
YOL107W	0.534212	1.58e-05
YML043C	-0.61577	1.55e-05
YDR403W	-0.991163	1.51e-05
YKL045W	-0.755729	1.48e-05
YNL284C-B	0.870177	1.48e-05
YGR129W	-0.61627	1.46e-05
YPL121C	-2.23396	1.29e-05
YMR198W	-0.575347	1.29e-05
YDR350C	-0.534124	1.29e-05
YOR176W	0.500122	1.26e-05
YER169W	-0.596321	1.25e-05
YNL263C	-0.561742	1.16e-05
YER088W-B	-1.74439	1.13e-05
YNL142W	0.531387	1.13e-05
YPR121W	0.532892	1.13e-05
YLR455W	-0.750384	1.1e-05
YOL140W	-0.799751	1.02e-05
YGR225W	-1.08012	9.78e-06
YAR009C	0.78915	9.78e-06
YBR037C	-0.684126	9.77e-06
YDR322C-A	-0.506021	9.64e-06
YDR539W	-0.695586	9.27e-06
YGR144W	-1.17319	9.03e-06
YGR287C	-1.40085	8.8e-06
YOR075W	-0.647565	8.77e-06
YNL053W	0.508247	8.28e-06
YBL064C	-1.35109	8.22e-06
YGL162W	-0.803956	8.22e-06
YMR136W	0.600365	7.68e-06
YBR063C	-0.921067	7.54e-06
YDR171W	-1.85337	6.95e-06
YJR046W	-0.726243	6.46e-06
YML053C	-0.694292	6.46e-06
YOR081C	-0.754341	6.45e-06
YBR070C	-1.08044	6.15e-06
YBR053C	-0.679001	5.68e-06
YNL196C	-1.60698	5.53e-06
YNL251C	-0.603485	5.39e-06
YJL152W	-1.75868	5.13e-06
YOR318C	-0.961661	4.51e-06
YDR402C	-1.28177	4.29e-06
YLR013W	-2.45003	4.08e-06
YDR534C	-1.95305	4.01e-06
YML059C	-0.911546	3.88e-06
YJR086W	-0.639917	3.42e-06
YIL118W	-0.618998	3.36e-06
YNL080C	-0.651526	3.23e-06
YDR490C	-0.705345	3.15e-06
YJR155W	1.05083	3.15e-06
YAL005C	-1.32751	3.12e-06
YHR184W	-1.04292	3.04e-06
YPL060W	-2.06923	2.96e-06
YPL068C	-0.796863	2.96e-06
YDR003W	-0.756086	2.96e-06
YBR259W	-0.566431	2.96e-06
YGL134W	-0.655152	2.57e-06
YBR222C	-0.583232	2.56e-06
YNL007C	-1.89385	2.52e-06
YCL027W	-0.836966	2.36e-06
YDR113C	-0.596994	2.35e-06
YMR110C	-0.883539	2.26e-06
YPL024W	-0.620875	2.23e-06
YIR043C	-2.55508	2e-06
YER104W	-2.11727	1.98e-06
YLR342W	0.705797	1.83e-06
YFL044C	0.677832	1.82e-06
YKR015C	-1.16246	1.81e-06
YDR528W	-0.676523	1.79e-06
YDR155C	-0.573618	1.79e-06
YGR117C	-0.63092	1.77e-06
YOR204W	-0.564589	1.68e-06
YDR405W	-0.689682	1.65e-06
YKL047W	-0.529346	1.64e-06
YER045C	0.528596	1.62e-06
YCL041C	-1.51289	1.59e-06
YML058W-A	-1.20598	1.51e-06
YLR396C	-0.604367	1.48e-06
YGR049W	-1.07634	1.42e-06
YLR022C	-0.71943	1.37e-06
YJL141C	-0.68183	1.37e-06
YNL078W	-0.76319	1.34e-06
YGR079W	-0.828087	1.31e-06
YIL119C	0.865555	1.31e-06
YDR277C	-1.23801	1.29e-06
YKL134C	-0.716176	1.24e-06
YDL168W	-1.36035	1.22e-06
YOR044W	-0.738626	1.22e-06
YBR179C	-0.525548	1.21e-06
YOR122C	-0.519759	1.13e-06
YOR074C	-0.853229	1.1e-06
YLR211C	-0.882288	9.51e-07
YOR027W	-0.935835	8.99e-07
YHR158C	0.551177	8.22e-07
YOR223W	-0.812216	8.06e-07
YDL101C	-0.731312	8.01e-07
YDR090C	-0.819475	7.65e-07
YNR029C	-0.501697	7.47e-07
YNL090W	-0.803781	7.19e-07
YCR076C	-0.614309	6.1e-07
YLR252W	-1.21224	5.93e-07
YBL086C	-1.36319	5.55e-07
YML083C	-2.90264	5.46e-07
YDL157C	-0.615821	5.41e-07
YLL033W	-0.830629	4.98e-07
YPR156C	0.693064	4.97e-07
YDR313C	-0.700095	4.81e-07
YDR533C	-0.7492	4.63e-07
YHR143W	0.936081	4.05e-07
YMR180C	-0.949163	3.87e-07
YBR126C	-0.873488	3.87e-07
YNL165W	-0.661587	3.87e-07
YHR078W	-0.552799	3.61e-07
YIL156W	0.543152	3.6e-07
YBR105C	-0.674983	3.38e-07
YCL039W	-0.825006	3.23e-07
YML085C	-0.500096	3.07e-07
YGR211W	-2.21195	2.96e-07
YMR246W	0.85052	2.93e-07
YLR251W	-1.18185	2.86e-07
YJL025W	-0.822228	2.86e-07
YLR297W	1.58229	2.77e-07
YDL098C	-0.656293	2.75e-07
YLR088W	0.59106	2.47e-07
YHR028W-A	-2.42174	2.35e-07
YBR258C	-0.71253	2.34e-07
YER096W	-1.8181	2.09e-07
YER069W	-0.73024	1.85e-07
YDL133W	-0.587128	1.71e-07
YHL050C	-0.899822	1.63e-07
YGL119W	-0.515313	1.55e-07
YER050C	-0.840063	1.48e-07
YKL040C	-0.562708	1.48e-07
YPL251W	-2.23052	1.47e-07
YCR013C	-1.1376	1.47e-07
YML034W	-0.698061	1.47e-07
YGL206C	-0.660948	1.28e-07
YOL104C	1.00876	1.28e-07
YDR535C	-1.51733	1.21e-07
YGR241C	-1.02896	1.21e-07
YML102W	-0.653254	1.21e-07
YKL042W	-0.944961	8.73e-08
YNL108C	-0.722809	8.51e-08
YKL051W	0.745909	8.18e-08
YMR140W	-0.707938	6.1e-08
YER103W	-2.77362	5.75e-08
YKL212W	0.70664	5.75e-08
YPR101W	-0.851452	5.1e-08
YJR094C	-1.01521	4.65e-08
YPR025C	-0.731945	4.44e-08
YIL137C	0.547782	3.85e-08
YBL045C	-0.554817	3.66e-08
YDL164C	-0.731067	3.32e-08
YOR147W	-0.910647	3.31e-08
YJL020C	-0.649837	3.31e-08
YDL176W	0.550048	3.31e-08
YBR085W	-1.46742	3.3e-08
YLR076C	-1.22754	3.16e-08
YKL194C	-0.669903	3.16e-08
YPR035W	1.04573	3.16e-08
YGR074W	-0.876255	2.63e-08
YLR012C	-2.04666	2.59e-08
YBR101C	-1.37772	2.59e-08
YBR088C	-0.91614	2.59e-08
YKL108W	-0.836416	2.52e-08
YNL006W	-1.55072	2.47e-08
YDR022C	-0.768775	2.11e-08
YDR381W	-0.71305	2.1e-08
YBR019C	-1.28082	1.94e-08
YOL133W	-0.718467	1.94e-08
YHL022C	-1.01049	1.86e-08
YDR446W	-1.55267	1.74e-08
YPL119C	-1.01244	1.6e-08
YIL099W	-1.2496	1.5e-08
YIL138C	-0.54804	1.43e-08
YDL065C	-0.575561	1.38e-08
YCR045C	-1.11732	9.37e-09
YOR319W	-0.741534	8.29e-09
YJL201W	-0.902622	8.14e-09
YNL107W	-0.618445	6.29e-09
YNL116W	-0.87474	4.94e-09
YMR171C	-0.794884	4.39e-09
YMR279C	-2.70562	3.87e-09
YJL019W	-0.724076	3.46e-09
YDR061W	-0.538523	3.24e-09
YBR186W	-1.3982	3e-09
YBR201C-A	-1.73004	2.6e-09
YOL098C	0.687966	2.6e-09
YER095W	-1.21762	2.41e-09
YBR073W	-0.891242	2.04e-09
YER033C	-1.10047	1.66e-09
YOR186W	-1.61826	1.58e-09
YMR076C	-1.03436	1.41e-09
YHL016C	0.698342	1.41e-09
YGR235C	-0.554274	1.13e-09
YPL059W	-0.678055	1e-09
YMR216C	-0.575644	1e-09
YPL267W	-1.62289	8.95e-10
YPL047W	-1.48963	8.51e-10
YLL039C	-1.71508	8.45e-10
YBR072C-A	-1.90521	8.24e-10
YOR360C	-1.10769	8.24e-10
YHR154W	-0.790507	7.65e-10
YGR221C	-0.838626	5.95e-10
YBR068C	0.75776	5.95e-10
YJL137C	-0.837748	5.49e-10
YLL037W	-1.63192	4.94e-10
YDL161W	-0.546406	3.71e-10
YJL078C	0.82943	3.15e-10
YGR121C	0.672061	2.73e-10
YBR018C	-1.71854	2.16e-10
YOL017W	-1.09565	2.09e-10
YOR195W	-0.889346	1.92e-10
YKL112W	-0.972463	1.6e-10
YDR538W	-1.369	8.36e-11
YDL186W	-1.62451	6e-11
YAL042C-A	-1.60745	5.98e-11
YNL122C	-1.2384	5.33e-11
YDR472W	-0.861198	4.89e-11
YHL048W	-1.30971	4.59e-11
YMR003W	-1.01663	2.31e-11
YLR112W	-1.6981	2.17e-11
YMR068W	-1.15386	1.29e-11
YLR190W	-0.943208	1.24e-11
YBR158W	0.927821	8.62e-12
YMR265C	-1.0037	6.9e-12
YPL252C	-1.20896	4.67e-12
YPL189W	-1.42147	2.49e-12
YMR144W	-1.01064	2.32e-12
YBL098W	-1.07714	6.44e-13
YKL036C	-2.87733	1.99e-13
YKR060W	-0.864605	1.13e-13
YDL129W	-0.967388	1.08e-13
YDR448W	-0.907958	9.6e-14
YOR298C-A	-1.7275	9.09e-14
YBR169C	-0.974294	9e-14
YML011C	-0.909054	9e-14
YGL036W	-1.38709	4.62e-14
YGR210C	-1.9945	2.99e-14
YDR522C	-2.95514	2.91e-14
YLR077W	-0.686062	1.55e-14
YNL245C	-0.844281	1.1e-14
YGL145W	-1.18126	6.05e-15
YPL209C	-0.860214	4e-15
YER159C	-0.977556	2.25e-15
YGL250W	-0.996368	1.71e-15
YER011W	-2.06224	1.3e-15
YPR191W	-1.06613	1.3e-15
YJL192C	-1.08418	9.17e-16
YMR179W	-1.05705	9.17e-16
YNL102W	-0.823734	2.79e-16
YLR212C	-1.2435	2.16e-16
YMR002W	-1.04255	1.6e-16
YDR501W	-1.52415	4.48e-17
YBL109W	-1.54875	2.34e-17
YGL192W	-2.05859	1.07e-17
YDR289C	-1.15876	1e-17
YDL174C	-1.0037	2.51e-18
YDL230W	-0.96918	2.03e-18
YGR132C	-0.785501	1.82e-18
YBR236C	-0.871955	1.62e-25
YNL279W	-1.50419	2.41e-27
YEL071W	-5.63648	5.8e-148
