# Supplementary material for: 2-Hydroxyglutarate modulates histone methylation at specific loci and alters gene expression via Rph1 inhibition
Source: Life Sci Alliance. 2023 Nov 27;7(2):e202302333. doi: 10.26508/lsa.202302333 (PMC10681907; doi:10.26508/lsa.202302333)
Supplement: Supplementary file 2 [file LSA-2023-02333_TableS2.xlsx]

## Sheet: Supplementary Table S2
Name	log2FoldChange	padj_FY4_dld3
YFL065C	-5.27807	0.000618
YEL071W	-4.53822	2.23e-99
YFL063W	-2.35516	0.00178852
YDR183C-A	-2.23158	0.000176
YPL021W	-1.49876	1.85e-08
YGR139W	-1.27442	0.0236812
YHL024W	-1.27205	0.000278
YAL063C-A	-1.19348	0.00277571
YGR025W	-1.17577	0.00275969
YFL062W	-1.1529	3.41e-08
YNL120C	-1.1444	0.00130565
YDR360W	-1.12369	6.18e-06
YNL171C	-1.11781	0.00503893
YMR101C	-1.06836	1.75e-05
YLR412C-A	-1.05735	5.4e-08
YGR248W	-1.03124	0.00100526
YKL123W	-1.0006	0.00480363
YML099W-A	-0.990837	1.33e-17
YOR032C	-0.984453	3.14e-13
YCL024W	-0.983677	6.46e-08
YDR182W-A	-0.980026	7.85e-07
YHR050W-A	-0.965028	0.0040333
YPR027C	-0.959847	0.0147949
YOR345C	-0.95196	1.22e-06
YGR219W	-0.939151	0.0314541
YOR169C	-0.927547	0.024949
YBR116C	-0.906108	0.00534488
YER053C-A	-0.875196	0.00241462
YOR329W-A	-0.867038	0.0132142
YGR240C-A	-0.856284	0.013204
YBR224W	-0.855379	0.00806688
YDR504C	-0.8525	0.00282421
YLR342W-A	-0.849042	0.0302249
YOL123W	-0.837452	4.22e-18
YCR024C-B	-0.813447	0.0166626
YNL266W	-0.808738	0.00831249
YHR177W	-0.797665	0.0089696
YJL089W	-0.797227	0.00198116
YIL105W-A	-0.779376	0.0155489
YDR521W	-0.76987	0.0150932
YGR160W	-0.767142	0.00538082
YBR292C	-0.759059	0.00604451
YLR311C	-0.751738	0.0246293
YAR031W	-0.750901	3e-06
YBL048W	-0.749799	0.0232698
YNR025C	-0.748016	0.0316246
YDR184C	-0.737135	1.71e-08
YOL106W	-0.717734	0.000851
YFR052C-A	-0.71579	0.0171977
YLR222C-A	-0.714678	0.0389094
YGL074C	-0.707695	0.0371419
YER060W-A	-0.703264	1.36e-06
YKL162C	-0.7005	0.00247132
YDL204W	-0.695516	0.00683762
YOR100C	-0.692376	0.016815
YMR254C	-0.674905	0.00250298
YJR149W	-0.672937	2.41e-09
YPL121C	-0.671341	0.0263043
YPL177C	-0.665565	2.73e-05
YGR213C	-0.664334	0.00440781
YKR093W	-0.661515	0.0397965
YML057C-A	-0.650419	0.0217227
YDR133C	-0.649478	0.0115818
YOR214C	-0.643014	0.000183
YBL029W	-0.637196	0.000428
YPL165C	-0.628132	0.0371419
YGL132W	-0.617752	0.0209786
YDR256C	-0.616464	8.89e-06
YIL030W-A	-0.61594	0.0127607
YER044C-A	-0.614568	0.00111367
YJR153W	-0.611136	0.00645207
YML047W-A	-0.607044	0.0431792
YMR290W-A	-0.604741	0.0431254
YDR536W	-0.602413	0.000539
YPR150W	-0.60124	0.000291
YML042W	-0.587054	0.0103532
YBR201C-A	-0.574871	1.14e-05
YDR508C	-0.5745	0.0258084
YJL142C	-0.570866	0.0247282
YDR044W	-0.559953	4.42e-05
YOR028C	-0.559478	0.0222194
YDR220C	-0.557069	0.0457399
YDL247W	-0.555789	0.0276643
YJL016W	-0.554647	4.66e-07
YCR024C-A	-0.550208	0.0326014
YIL073C	-0.547061	0.00021
YMR173W-A	-0.545326	0.00246154
YDR484W	-0.532697	0.00143092
YPL119C-A	-0.527761	0.0451849
YDR522C	-0.526687	0.0286047
YNL181W	-0.523418	0.00048
YKR035C	-0.522166	0.00831249
YEL057C	-0.518562	0.000301
YKR051W	-0.518278	0.000184
YDR302W	-0.517936	0.000278
YMR279C	-0.511445	0.0115397
YOL084W	-0.506935	0.0186427
YMR317W	-0.504599	0.0290682
YLR318W	-0.503531	0.00767351
YIR018C-A	-0.501214	0.00480363
YDL114W-A	-0.501034	0.0397097
YDR495C	-0.500278	0.0133459
YDR408C	0.500239	0.0109845
YER038W-A	0.501639	0.0341259
YAL012W	0.501966	0.00817041
YCR003W	0.502881	0.000515
YCR048W	0.504462	0.015387
YDR423C	0.506361	3.41e-08
YPR116W	0.508982	0.00221319
YGL220W	0.512803	0.00182444
YGR204W	0.513109	0.000226
YGR209C	0.515849	0.000132
YPR073C	0.520123	2.17e-08
YDL055C	0.523657	0.000151
YBR106W	0.526092	0.00130565
YDL218W	0.527162	0.000419
YGR210C	0.52862	0.0159208
YKL056C	0.530222	0.0155489
YPL056C	0.530418	0.00534488
YDR524C-B	0.531003	0.00933046
YLR099C	0.531135	0.0165567
YBR067C	0.533289	0.000313
YPL106C	0.533979	0.000405
YER069W	0.534018	5.43e-06
YER088W-B	0.537481	0.0184886
YNL327W	0.538391	0.00376352
YFL023W	0.53844	0.00820872
YML012C-A	0.539451	0.0169316
YBR261C	0.539827	0.00167322
YCR012W	0.540404	2.43e-05
YOR299W	0.541615	4.85e-07
YJR105W	0.542714	0.00197065
YER019W	0.543369	0.0120706
YCR051W	0.543728	0.032875
YPL055C	0.543754	0.00427972
YDL104C	0.545973	6.64e-05
YHR116W	0.553074	0.00395894
YDL157C	0.554324	0.00539369
YML100W-A	0.555433	0.01827
YCR085W	0.555771	0.00465087
YJL079C	0.556774	0.00445368
YNL284C-B	0.565576	0.00578569
YIR016W	0.567855	0.0344296
YER147C	0.571447	0.00118002
YPR038W	0.572095	0.0403247
YKR045C	0.574634	0.00702516
YGL063W	0.575642	0.0124314
YHR070W	0.57706	0.00159184
YJR074W	0.579416	0.000566
YJL189W	0.581351	0.0064114
YHR122W	0.581785	0.00255328
YNL066W	0.583831	1.82e-05
YHR058C	0.586378	0.000657
YGR078C	0.586643	0.000229
YHR010W	0.591884	0.0195731
YGL255W	0.595096	0.000814
YDL086C-A	0.595396	0.00578569
YOR013W	0.597252	0.00462271
YKL058W	0.597265	3.35e-06
YBR085W	0.598111	0.0252251
YEL077C	0.599046	0.00101544
YAL033W	0.603502	3.79e-05
YBR230W-A	0.605727	0.0251203
YCL030C	0.610228	0.00240908
YOR382W	0.610959	0.00560432
YML102W	0.611032	0.00663802
YPL252C	0.612689	0.0113662
YOL104C	0.613306	0.00157688
YPR054W	0.615386	9.46e-05
YAL062W	0.618015	0.0275808
YAL003W	0.619627	0.00142213
YER018C	0.62497	0.0304513
YER145C	0.627272	1.7e-05
YHR128W	0.628729	6.46e-08
YOR020C	0.63683	7.51e-07
YDR432W	0.63803	9.1e-05
YOR301W	0.638308	7.13e-05
YOR226C	0.639988	8.06e-05
YCR063W	0.642141	0.00904231
YML101C	0.64249	0.0355153
YPR174C	0.643807	4.99e-05
YIL047C	0.644703	3.65e-10
YDL121C	0.645664	0.00505725
YGL126W	0.648731	0.03206
YIL054W	0.651353	0.0130332
YLL009C	0.651582	1.63e-06
YKL069W	0.655473	9.76e-09
YAL042C-A	0.660905	0.0275144
YHR032W-A	0.661384	0.00663524
YBR072C-A	0.670574	0.0280923
YDR170W-A	0.672176	0.000149
YOL085W-A	0.678396	0.00518505
YMR069W	0.67971	0.00820872
YHR041C	0.68087	0.026951
YNR037C	0.68346	1.34e-05
YLR053C	0.6877	7.16e-06
YPR183W	0.688751	0.00142213
YFR034C	0.68993	0.0139431
YBR296C-A	0.690981	0.00798375
YOR298C-A	0.691339	0.000151
YER152C	0.691659	0.000649
YNR067C	0.69255	0.00012
YFR032C-A	0.697213	0.00411329
YCL041C	0.697444	0.000146
YOL058W	0.707879	0.0221156
YDR011W	0.712263	0.000102
YGL028C	0.715468	6.72e-08
YPR182W	0.716619	0.0293332
YDR281C	0.7265	4.76e-07
YML122C	0.731726	0.00604451
YLR355C	0.737451	4.41e-05
YHL006C	0.738369	0.0091709
YMR038C	0.740826	1.73e-05
YFR035C	0.741438	0.00269394
YNL077W	0.744549	5.44e-07
YJR129C	0.747174	2.5e-05
YML133C	0.750857	0.00122295
YLR348C	0.752399	0.00044
YFL016C	0.755384	3.09e-06
YBL044W	0.757456	0.0157543
YJL144W	0.766796	4.14e-05
YNL097W-A	0.768784	0.00190161
YER187W	0.774787	0.00012
YKL198C	0.789101	0.00178852
YEL046C	0.79689	2.33e-05
YDR381C-A	0.802087	3.88e-08
YDR453C	0.809876	0.000485
YCL037C	0.809878	0.00115788
YMR095C	0.82076	8.06e-05
YPR064W	0.824615	0.00291246
YCR047C	0.825134	0.000198
YBL006C	0.847607	5.05e-05
YPL062W	0.848574	0.00252529
YGL236C	0.850317	3.41e-08
YGR208W	0.859672	3.12e-17
YGR203W	0.872592	0.000207
YEL035C	0.872847	0.000344
YCL042W	0.876173	1.85e-07
YDR156W	0.87795	0.000372
YJR046W	0.884376	1.31e-08
YJR147W	0.899762	1.17e-10
YJL062W-A	0.900385	0.00475463
YOR388C	0.909026	3.06e-10
YNR001W-A	0.922254	0.0163953
YNR034W-A	0.926745	0.00107114
YEL044W	0.930029	8.2e-06
YOR383C	0.940661	2.74e-06
YLL066C	0.948162	0.00155886
YCR059C	0.952705	5.81e-05
YPL250C	0.954664	0.00568996
YPL250W-A	0.963075	9.78e-06
YLR349W	0.980698	4.42e-05
YNL006W	1.01043	2.17e-08
YLR235C	1.06398	0.0096339
YER153C	1.06601	0.00276432
YFL031W	1.06691	6.51e-06
YJL078C	1.06986	0.00012
YDR344C	1.09983	6.18e-06
YHR093W	1.1068	3.65e-10
YGL088W	1.11257	3.52e-07
YMR321C	1.12028	0.00683762
YKL030W	1.16217	0.000132
YLR413W	1.16235	6.42e-08
YFL015W-A	1.19943	1.34e-05
YLR437C	1.28855	7.56e-05
YDR343C	1.2922	0.000301
YOR072W-A	1.42541	4.75e-06
YML123C	1.52659	4.74e-07
YLR236C	1.59065	0.0265967
