# Supplementary material for: 2-Hydroxyglutarate modulates histone methylation at specific loci and alters gene expression via Rph1 inhibition
Source: Life Sci Alliance. 2023 Nov 27;7(2):e202302333. doi: 10.26508/lsa.202302333 (PMC10681907; doi:10.26508/lsa.202302333)
Supplement: Supplementary file 3 [file LSA-2023-02333_TableS3.xlsx]

## Sheet: rph1Δ BY4741
Name	log2FoldChange_rph1	padj_rph1
YER169W	-6.59971	0
YNL279W	-3.7245	1.07e-139
YGL145W	-3.11647	1.59e-99
YPL209C	-2.43645	1.62e-85
YBL109W	-5.14169	1.59e-84
YMR144W	-2.81299	3.54e-83
YGL101W	-2.68685	4.55e-81
YGL036W	-3.29065	5.29e-77
YOR195W	-2.41932	9.47e-71
YJL192C	-2.28447	3.73e-69
YLR212C	-2.55092	1.17e-66
YDL022W	-4.30785	3.14e-66
YKR060W	-1.92892	8.3e-64
YLR190W	-2.26096	1.1e-63
YOR298C-A	-3.71496	9.81e-63
YGL222C	-2.07439	7.32e-62
YJL019W	-1.97985	5.03e-61
YDR501W	-3.08502	3.96e-60
YGL250W	-2.01946	9.87e-60
YDR528W	-2.23227	2.66e-59
YMR002W	-1.96424	4.8e-59
YMR117C	-2.97246	3.06e-58
YGR210C	-4.05421	5.97e-57
YCL041C	-5.33449	6.23e-57
YPR101W	-2.39715	2.93e-56
YML011C	-1.90968	3.59e-56
YML034W	-1.97177	1.11e-54
YOR223W	-2.50854	3.66e-54
YBR101C	-3.6014	1.56e-52
YDL230W	-1.62447	5.49e-52
YGR074W	-2.32913	5.49e-52
YDL186W	-5.6574	2.95e-51
YDL129W	-1.92619	4.64e-51
YMR179W	-1.95201	9.71e-51
YBR169C	-1.85495	9.64e-50
YMR198W	-1.87833	8.66e-49
YBR150C	-2.05336	4.31e-47
YBR165W	-2.10391	2.13e-46
YNL006W	-3.77576	1.37e-45
YOR058C	-1.47859	1.58e-44
YDR535C	-4.58342	2.39e-44
YNL102W	-1.3743	2.62e-44
YDR381W	-1.67141	9.2e-44
YIL144W	-2.36881	1.19e-43
YNL160W	3.65399	3.67e-42
YLR396C	-1.63811	5.3e-42
YLR077W	-1.16529	9.61e-42
YLR437C	-2.64126	1.7e-41
YOR360C	-2.32558	3.76e-41
YCL027W	-2.2788	1.8e-40
YOR147W	-2.0934	2.88e-40
YMR003W	-2.00886	3.85e-40
YER103W	-6.4866	6.03e-40
YGR168C	-1.91714	3.16e-39
YOR204W	-1.46137	3.19e-39
YJL217W	1.82337	7.68e-39
YDR448W	-1.53578	1.4e-38
YNL080C	-1.72978	1.79e-38
YKL112W	-1.88549	2.79e-38
YOR025W	-1.4233	5.67e-38
YHR093W	-3.64908	7.52e-38
YIR010W	-1.90791	1.86e-37
YNL116W	-1.82188	8.8e-37
YJL137C	-1.6608	9.48e-37
YDR191W	-2.44473	1.07e-36
YOR073W	-2.23867	1.22e-36
YJR004C	1.30328	1.33e-36
YGL206C	-1.49983	1.49e-36
YBR054W	3.68017	2.5e-36
YGR132C	-1.07846	2.57e-36
YPR191W	-1.6161	2.75e-36
YJL048C	1.40588	3.16e-36
YDL098C	-1.56326	3.16e-36
YER011W	-3.90874	3.16e-36
YNL063W	-1.72315	2.8e-35
YPL047W	-2.89172	3.28e-35
YJL194W	-2.20524	3.9e-35
YNL251C	-1.53803	1.02e-34
YKL040C	-1.28403	1.22e-34
YLR076C	-4.82139	1.41e-34
YPR053C	-1.5253	1.84e-34
YML053C	-1.79361	4.43e-34
YHL047C	1.49153	5.82e-34
YDR289C	-1.57215	7.96e-34
YDR446W	-4.33265	1.04e-33
YOR383C	2.84202	3.92e-33
YAL043C	-1.06766	5.28e-33
YJL201W	-1.79595	5.75e-33
YGL057C	-1.72046	1.16e-32
YDR061W	-1.03902	1.47e-32
YDR538W	-2.41148	1.88e-32
YDR481C	-1.39291	2.03e-32
YGL110C	-1.07057	2.15e-32
YAL042C-A	-4.89836	1.7e-31
YDL133W	-1.2521	2.06e-31
YGL134W	-1.55695	2.96e-31
YDR388W	1.05036	3.51e-31
YGR003W	-1.34856	3.87e-31
YPR131C	-2.07277	4.03e-31
YKL094W	-0.664087	4.64e-31
YLR205C	3.37112	5.59e-31
YKL133C	-1.67896	9.14e-31
YAL005C	-3.15678	9.14e-31
YDR171W	-4.5632	2.01e-30
YOR186W	-3.13505	3.57e-30
YKL086W	-2.3271	3.98e-30
YCR013C	-3.30626	4.13e-30
YGL192W	-5.05395	4.82e-30
YGR211W	-4.70292	6.83e-30
YLL037W	-3.12449	1.06e-29
YMR140W	-1.4133	1.34e-29
YBL098W	-1.64062	1.72e-29
YPL053C	-1.13601	2.23e-29
YJR137C	-1.77604	3.13e-29
YBR186W	-3.15886	5e-29
YCR075C	-1.36922	7.75e-29
YDR432W	-0.935416	1e-28
YJL141C	-1.49554	1.08e-28
YPL260W	-1.21873	2.48e-28
YOR382W	2.32457	5.12e-28
YOR353C	-1.03867	5.74e-28
YCR045C	-2.22475	6.53e-28
YBL034C	-1.664	7.93e-28
YJL144W	-2.22272	8.56e-28
YNL007C	-4.237	8.83e-28
YER095W	-2.1354	1.14e-27
YGR241C	-2.02189	1.41e-27
YML059C	-2.06106	1.55e-27
YMR216C	-0.977171	1.97e-27
YKL134C	-1.53921	2.27e-27
YBR236C	-0.877653	3.08e-27
YDR003W	-1.6842	4e-27
YER050C	-1.65316	4.45e-27
YPR054W	-3.3917	5.19e-27
YLR112W	-2.71434	5.7e-27
YIL099W	-2.29773	6.76e-27
YBR258C	-1.44879	8.11e-27
YFL016C	-2.01543	9.36e-27
YBR072W	2.57336	9.36e-27
YML017W	-1.06712	1.02e-26
YGR024C	-1.18189	1.25e-26
YMR240C	-1.17189	1.98e-26
YBR252W	-1.66566	2.1e-26
YPL092W	1.21209	2.26e-26
YLR251W	-2.36379	2.44e-26
YPL062W	-3.18606	2.49e-26
YLR455W	-1.7422	3.26e-26
YGR176W	-3.14039	3.67e-26
YPL252C	-1.77305	4.54e-26
YFL031W	-1.08708	6.41e-26
YDL224C	-1.02915	7.07e-26
YBR180W	-3.49358	7.29e-26
YNL214W	-1.48599	9.38e-26
YBR067C	1.85574	1.49e-25
YLL024C	-2.99018	1.57e-25
YMR299C	-1.64989	1.99e-25
YHR136C	-2.7042	2.07e-25
YLR254C	-1.86079	3.28e-25
YLR109W	1.4024	3.87e-25
YOR075W	-1.46108	4.11e-25
YNL245C	-1.09198	5.56e-25
YER039C	-2.16337	6.02e-25
YKR077W	-1.6531	6.56e-25
YPL240C	-2.76275	6.62e-25
YPL059W	-1.10393	6.64e-25
YGR117C	-1.30658	7.45e-25
YOL154W	-2.13086	1.19e-24
YOR249C	-0.920076	1.8e-24
YHR184W	-2.35565	1.87e-24
YGL088W	-1.99732	3.43e-24
YDL140C	-1.04978	3.5e-24
YPL128C	-1.07289	4.13e-24
YGR149W	1.14733	4.21e-24
YER175C	1.09084	4.85e-24
YDR536W	-5.43451	4.88e-24
YDR422C	-0.991906	5.38e-24
YCR021C	2.96326	5.82e-24
YBR085W	-2.66536	6.03e-24
YHR165C	-1.0128	7.74e-24
YER048W-A	-1.16538	7.74e-24
YKR015C	-3.16522	7.74e-24
YGR177C	-1.28708	7.89e-24
YNL109W	-2.59193	8.37e-24
YBR099C	-3.40193	1.01e-23
YDR472W	-1.2595	1.39e-23
YDL155W	-0.768588	1.45e-23
YHR023W	-0.929676	1.49e-23
YDR470C	-1.61459	1.77e-23
YLR399C	-1.61258	2.1e-23
YBR037C	-1.48146	2.15e-23
YIL138C	-0.916182	2.48e-23
YKL096W	-1.85711	3.84e-23
YPL242C	-1.10751	4.26e-23
YJR010W	-1.49111	4.46e-23
YGL123C-A	-2.46428	4.88e-23
YLL026W	-4.25445	5.42e-23
YCR084C	-1.11466	9.33e-23
YER017C	-0.941737	1.12e-22
YMR095C	1.25829	1.16e-22
YPL189W	-1.99304	1.54e-22
YGL229C	-2.08102	1.65e-22
YOR027W	-1.77767	1.74e-22
YBR221C	1.19673	2.21e-22
YDR127W	1.24001	2.21e-22
YDL164C	-1.23956	2.25e-22
YOR246C	-1.04685	2.55e-22
YKL141W	-1.16857	3.01e-22
YPR025C	-1.24004	3.68e-22
YGL125W	-1.2083	4.68e-22
YPL189C-A	-1.7389	4.95e-22
YDR313C	-1.28399	6.87e-22
YPL116W	-1.74929	7.26e-22
YOL017W	-1.60845	7.57e-22
YBR179C	-0.996364	8.54e-22
YLR368W	-1.24969	9.25e-22
YDL086C-A	-1.91102	1.26e-21
YGL162W	-1.66995	1.4e-21
YIL055C	-1.81235	1.5e-21
YBR259W	-1.10886	1.58e-21
YIL033C	0.673364	1.61e-21
YOR229W	-1.04362	2.14e-21
YER179W	-1.86524	2.21e-21
YMR171C	-1.2236	2.8e-21
YBR119W	-1.2642	5.21e-21
YOR026W	-1.39585	5.31e-21
YDL105W	-1.76694	8.45e-21
YHR137W	-2.92221	8.78e-21
YMR033W	-1.03003	9.19e-21
YMR265C	-1.31081	1.17e-20
YBL044W	-5.4173	1.23e-20
YPR099C	-2.06953	1.59e-20
YKL220C	1.20181	2.43e-20
YMR297W	1.015	2.58e-20
YLR022C	-1.32183	2.67e-20
YER062C	-2.82929	2.67e-20
YOR044W	-1.34943	3.8e-20
YOR319W	-1.1351	4.06e-20
YFR040W	-1.26027	4.34e-20
YML102W	-1.07831	6.57e-20
YLR252W	-2.154	1.03e-19
YBR207W	0.839374	1.23e-19
YHL034C	0.924876	1.26e-19
YJL054W	0.595784	1.38e-19
YBR184W	-2.44897	1.39e-19
YLR012C	-3.65683	1.55e-19
YHR090C	-1.19113	1.56e-19
YGL069C	-2.43134	1.63e-19
YDR179C	-1.83574	1.8e-19
YBR088C	-1.43459	1.87e-19
YGL127C	-0.911025	2.13e-19
YIL154C	0.861771	2.19e-19
YKR018C	1.09414	2.83e-19
YDL156W	-1.58133	2.97e-19
YBR290W	-0.989761	3.02e-19
YJL020C	-1.00313	3.24e-19
YLR363C	-1.13325	3.63e-19
YDL231C	-0.78291	4.38e-19
YKL089W	-2.04268	4.46e-19
YGL240W	-1.40767	4.91e-19
YDR389W	-0.69112	4.99e-19
YPL267W	-2.29412	6.44e-19
YJR110W	-1.22792	6.49e-19
YGL224C	-0.981937	6.8e-19
YPL100W	-0.89825	1.33e-18
YGR142W	-4.48399	1.36e-18
YHR188C	0.879543	1.8e-18
YPR176C	-1.36556	1.81e-18
YBL016W	0.914768	1.87e-18
YJL025W	-1.35044	1.93e-18
YDL028C	-1.20583	2.01e-18
YBR038W	-1.28101	2.29e-18
YJL006C	-1.33578	2.44e-18
YJL187C	-0.940567	2.45e-18
YBL014C	-1.36284	2.66e-18
YBL097W	-1.02616	2.68e-18
YDR374C	-5.7557	2.85e-18
YLR407W	-1.07069	3.06e-18
YDR258C	-4.35444	3.11e-18
YDR522C	-3.68399	3.61e-18
YGL194C	-1.13833	4.29e-18
YHR154W	-1.06841	4.98e-18
YGR144W	-2.20504	5.05e-18
YBR183W	-1.25846	5.48e-18
YHR150W	-0.883928	5.56e-18
YML041C	-1.66695	5.61e-18
YDR480W	-1.32161	5.72e-18
YNL241C	0.999657	6.63e-18
YDR219C	-1.16996	6.67e-18
YLR225C	-1.54521	6.91e-18
YER039C-A	-2.29445	6.97e-18
YFR024C-A	0.644622	8.13e-18
YNR028W	-0.837436	9.08e-18
YBR072C-A	-4.62305	1.06e-17
YNL090W	-1.33491	1.07e-17
YPL228W	-0.965312	1.09e-17
YLR062C	-4.2897	1.12e-17
YPR064W	-2.92414	1.15e-17
YDR065W	-1.15045	1.16e-17
YKL106W	-0.784491	1.21e-17
YDR033W	1.50543	1.23e-17
YBR019C	-1.97446	1.23e-17
YKL036C	-3.5157	1.23e-17
YPR156C	1.12896	1.28e-17
YBL089W	0.829926	1.41e-17
YHL040C	1.52477	1.42e-17
YJL181W	-1.37357	1.5e-17
YHR143W	1.50196	1.54e-17
YOR237W	-1.95085	1.68e-17
YPL027W	-2.58082	1.8e-17
YJL079C	1.37821	2.01e-17
YDL101C	-1.22098	2.08e-17
YPL060W	-3.6226	2.32e-17
YDL237W	0.988803	3.4e-17
YLL033W	-1.36661	3.64e-17
YGR049W	-1.82104	3.67e-17
YBR018C	-2.22015	4e-17
YDL161W	-0.702227	4.18e-17
YJR087W	-1.59394	4.47e-17
YGR243W	-4.42141	4.47e-17
YGL146C	-1.72134	4.53e-17
YGR048W	0.935753	4.62e-17
YMR279C	-4.11162	5.53e-17
YGR175C	-1.17388	5.57e-17
YBR161W	-1.4182	5.67e-17
YGR234W	1.90986	5.91e-17
YDR350C	-0.975251	6.36e-17
YML085C	-0.776082	6.64e-17
YGR169C-A	-1.06061	6.85e-17
YJR006W	-1.20987	7.34e-17
YDR180W	-1.14592	8.16e-17
YLR248W	0.758891	8.3e-17
YIL066C	-1.7231	8.39e-17
YCL040W	-2.12392	8.45e-17
YIL029C	-2.01136	8.53e-17
YMR096W	1.03902	8.54e-17
YJL127C	-1.13636	8.93e-17
YDL065C	-0.804371	9.61e-17
YML122C	-3.19111	1.23e-16
YPR008W	0.65509	1.26e-16
YMR068W	-1.35638	1.28e-16
YML110C	1.29756	1.3e-16
YCL042W	-2.84288	1.41e-16
YBR281C	-1.0686	1.9e-16
YLR183C	-1.15984	2.39e-16
YGL102C	-2.56015	2.44e-16
YDR027C	-1.14253	2.53e-16
YDL159W	-1.15926	2.66e-16
YKL194C	-0.95163	2.73e-16
YER069W	-1.09192	2.85e-16
YDR461C-A	-1.93904	2.96e-16
YDL214C	-3.88354	3.08e-16
YBL032W	-0.965463	3.71e-16
YGL216W	-0.63012	3.74e-16
YNL078W	-1.23049	4.02e-16
YIL082W-A	-1.10482	4.29e-16
YIR017C	-2.33648	4.44e-16
YJR046W	-1.25305	4.52e-16
YMR204C	-1.42249	4.82e-16
YPL119C	-1.39001	4.95e-16
YJL139C	-1.01085	4.98e-16
YER085C	-2.73642	5.06e-16
YGR169C	-0.853758	5.47e-16
YML120C	-1.14933	5.64e-16
YPR119W	-1.11877	6.55e-16
YJL116C	1.93524	6.74e-16
YOR327C	0.731478	8.55e-16
YER004W	1.07264	8.8e-16
YER045C	0.835469	8.9e-16
YBR198C	-0.83739	9.98e-16
YDR113C	-0.971719	1e-15
YJR086W	-1.06752	1e-15
YKL042W	-1.36506	1.08e-15
YGR002C	-1.11447	1.14e-15
YPL251W	-3.99225	1.23e-15
YMR076C	-1.31375	1.26e-15
YDL178W	0.654764	1.29e-15
YKL153W	-2.23819	1.37e-15
YGL098W	-1.08178	1.38e-15
YOL151W	-4.14462	1.4e-15
YNL145W	1.40933	1.45e-15
YGL183C	-2.35971	1.48e-15
YFR025C	0.771638	1.78e-15
YBR065C	-1.67199	1.83e-15
YLR438W	-5.05791	1.85e-15
YNR011C	-0.873438	1.96e-15
YDR311W	-1.03985	1.96e-15
YHR122W	-1.30996	2.12e-15
YDR207C	-0.869258	2.14e-15
YML131W	-3.47422	2.17e-15
YDR334W	-0.870755	2.47e-15
YMR309C	0.877813	2.74e-15
YAL001C	-0.974189	2.74e-15
YGR044C	1.24256	2.95e-15
YLR237W	-1.19192	4.58e-15
YFL010C	1.21812	5e-15
YDR013W	-0.906568	5.2e-15
YLR072W	0.714618	5.43e-15
YER106W	-2.75411	5.47e-15
YLL039C	-2.08359	5.54e-15
YBR205W	0.782843	5.88e-15
YIL137C	0.739663	6.3e-15
YJR066W	-0.800831	6.88e-15
YGL066W	-0.593611	7.3e-15
YLL036C	0.646981	7.4e-15
YDR156W	-1.02157	8.86e-15
YHR124W	-1.13964	9.99e-15
YPL272C	-1.22503	1.04e-14
YLR285C-A	2.1367	1.08e-14
YDR088C	-0.819777	1.09e-14
YKL047W	-0.826558	1.11e-14
YGL121C	2.80859	1.21e-14
YPL015C	1.07297	1.27e-14
YHR176W	1.06129	1.33e-14
YDR285W	-1.39304	1.35e-14
YLR018C	-1.63692	1.44e-14
YPL031C	0.679633	1.46e-14
YLR286C	1.92639	1.46e-14
YBR036C	0.517315	1.5e-14
YLR398C	-0.789917	1.5e-14
YLR211C	-1.33254	1.52e-14
YIL157C	1.09325	1.57e-14
YGL251C	-1.57451	1.65e-14
YOR318C	-1.60499	1.88e-14
YDR057W	0.649833	1.93e-14
YIR002C	-0.788164	1.93e-14
YPL142C	-3.43922	1.99e-14
YJR111C	0.843733	2e-14
YGL186C	0.742564	2.01e-14
YIL113W	-1.48661	2.08e-14
YBL045C	-0.731839	2.16e-14
YCL057W	0.64133	2.34e-14
YER145C	1.18208	2.52e-14
YIL088C	0.797805	2.74e-14
YNL108C	-0.994325	2.75e-14
YGL037C	-1.7324	3.02e-14
YOR186C-A	-1.89832	3.18e-14
YOR286W	-0.771253	3.22e-14
YNL301C	-0.888447	3.35e-14
YDL020C	-1.11289	3.5e-14
YOR041C	-2.01211	3.57e-14
YOR002W	0.71207	3.68e-14
YGL245W	0.901599	3.77e-14
YOR324C	-0.640243	4.24e-14
YDL040C	0.841118	4.31e-14
YGR221C	-0.980429	4.34e-14
YOL140W	-1.30518	5.35e-14
YEL061C	-1.04516	5.61e-14
YOR196C	-0.633589	6.04e-14
YNL025C	-0.89771	6.53e-14
YER154W	0.947506	6.66e-14
YPL017C	-2.10219	6.66e-14
YJL123C	0.740368	6.91e-14
YBL091C	1.16387	7.26e-14
YMR185W	-0.724107	7.68e-14
YIR014W	-1.38333	7.69e-14
YNL270C	0.971783	8.08e-14
YPR141C	-1.04222	8.71e-14
YDL171C	-1.33747	8.73e-14
YBR272C	-0.991255	8.97e-14
YDR222W	-1.64401	9.62e-14
YOR098C	-0.955617	9.82e-14
YNL236W	0.73461	1.1e-13
YMR008C	1.03582	1.19e-13
YLR418C	0.900046	1.29e-13
YER051W	-1.11744	1.56e-13
YBR164C	-0.894955	1.58e-13
YBR235W	0.625764	1.71e-13
YPR059C	-2.38563	1.89e-13
YDL170W	-1.44745	1.94e-13
YER143W	0.739817	2.08e-13
YFL024C	-1.41568	2.15e-13
YOL153C	1.07215	2.44e-13
YIR036C	1.31346	2.45e-13
YMR048W	-1.35804	2.47e-13
YDR301W	-0.650749	2.54e-13
YGR193C	0.730396	2.62e-13
YLR088W	0.792155	2.64e-13
YNL082W	-1.01306	2.95e-13
YDL116W	-0.750031	3.08e-13
YDR534C	-2.98064	3.27e-13
YNL158W	-0.647058	3.43e-13
YHR011W	-0.805539	3.64e-13
YLR376C	-0.958745	3.66e-13
YGR257C	0.780758	3.67e-13
YKR023W	0.723443	3.73e-13
YDR415C	0.84444	3.74e-13
YDR264C	0.739115	3.96e-13
YPR120C	-1.1371	4.06e-13
YOR139C	-2.72913	4.2e-13
YNL239W	0.920091	4.27e-13
YDR490C	-1.06412	4.33e-13
YNL122C	-1.30871	4.36e-13
YBR012W-B	1.32453	4.52e-13
YGR079W	-1.1784	4.73e-13
YIL118W	-0.923476	4.97e-13
YLR019W	-0.781855	5.1e-13
YEL072W	-1.21229	5.21e-13
YOR144C	-0.890649	5.26e-13
YOL013W-A	-2.39804	5.27e-13
YER065C	-1.97713	5.78e-13
YMR038C	-0.721167	5.83e-13
YIR037W	1.22727	5.85e-13
YFL008W	-1.64365	5.89e-13
YDL080C	0.714242	5.98e-13
YDR516C	-1.18693	6.25e-13
YIL106W	-1.30874	6.52e-13
YKL108W	-1.03515	6.87e-13
YKL022C	-0.635125	7.28e-13
YLR402W	-1.55514	7.28e-13
YGR266W	-1.29486	7.31e-13
YGR053C	-1.59792	7.44e-13
YPL048W	0.917122	7.65e-13
YBR012C	1.18304	7.82e-13
YMR172W	-0.558432	8.1e-13
YGR267C	0.751218	8.36e-13
YDL211C	-1.08817	8.54e-13
YKL051W	0.941087	8.88e-13
YMR099C	0.967321	8.88e-13
YKL164C	1.12293	9e-13
YCL026C-A	-1.98333	9.25e-13
YGR056W	-0.740409	9.4e-13
YHR142W	-0.726432	1.03e-12
YDR003W-A	-1.61479	1.11e-12
YDL003W	-1.24512	1.2e-12
YDL235C	-0.8145	1.23e-12
YJL146W	0.814934	1.29e-12
YLR189C	-0.77771	1.33e-12
YPL153C	-1.27438	1.33e-12
YJR040W	0.675647	1.35e-12
YGL032C	1.22375	1.43e-12
YML043C	-0.957887	1.59e-12
YDR349C	0.61687	1.85e-12
YKR037C	-0.777359	1.94e-12
YBR131W	-1.30512	1.94e-12
YBR138C	-1.74728	1.95e-12
YPR134W	-0.738028	2e-12
YBR214W	-1.10309	2e-12
YLR256W	-0.869092	2.03e-12
YJL068C	1.12995	2.08e-12
YHR028W-A	-4.2401	2.1e-12
YCL049C	1.34445	2.17e-12
YLR128W	1.18696	2.4e-12
YHR031C	-1.12166	2.41e-12
YER136W	0.642835	2.66e-12
YPL255W	-1.08947	2.93e-12
YDL010W	0.628793	2.98e-12
YHR181W	-0.978344	2.98e-12
YDR520C	-1.07817	2.98e-12
YER096W	-2.34963	3.13e-12
YBR289W	-0.597828	3.23e-12
YDR267C	0.949808	3.3e-12
YER084W	-1.32146	3.33e-12
YER067C-A	-2.57501	3.33e-12
YMR316W	1.12659	3.42e-12
YLR209C	0.986986	3.81e-12
YLR103C	-1.24375	4e-12
YGL060W	0.744484	4.48e-12
YJR045C	-1.43134	4.6e-12
YLR107W	0.721709	4.63e-12
YMR180C	-1.24242	4.73e-12
YDR090C	-1.09859	4.88e-12
YDL172C	-2.10717	4.88e-12
YHR033W	-3.29436	5.05e-12
YNL227C	0.914561	5.57e-12
YPR079W	0.967589	5.95e-12
YPR105C	-0.743786	6e-12
YOR194C	-0.609096	6.39e-12
YLR370C	0.664648	6.46e-12
YER012W	0.865219	6.81e-12
YIL119C	1.16682	7.14e-12
YPR029C	-0.937272	7.22e-12
YDR245W	-0.585714	7.43e-12
YMR206W	-2.03555	8.11e-12
YMR172C-A	-2.49741	8.3e-12
YIL031W	-0.932077	8.34e-12
YGL249W	-1.99105	8.63e-12
YNL012W	-1.59959	9.47e-12
YER013W	-0.86826	9.56e-12
YHR114W	-0.919234	1.02e-11
YBR063C	-1.34576	1.03e-11
YKR069W	-1.39618	1.03e-11
YBR049C	-0.743896	1.04e-11
YER066C-A	-2.72871	1.06e-11
YIL139C	-0.808344	1.08e-11
YLR353W	-0.621012	1.14e-11
YPL262W	0.95962	1.16e-11
YBR073W	-0.967078	1.17e-11
YHR078W	-0.703731	1.25e-11
YBR211C	-1.34973	1.26e-11
YPL013C	1.03962	1.33e-11
YBL046W	-0.58684	1.34e-11
YDR362C	0.7976	1.36e-11
YFR037C	0.649763	1.38e-11
YKR068C	-0.88917	1.43e-11
YMR318C	0.807461	1.45e-11
YMR186W	-1.66794	1.47e-11
YDL110C	-1.68811	1.51e-11
YOR061W	0.805046	1.53e-11
YDR417C	-2.39494	1.55e-11
YDR194C	-0.87676	1.67e-11
YOR077W	-0.962091	1.76e-11
YHR087W	-3.18841	1.87e-11
YLR170C	0.668347	1.9e-11
YHR095W	-3.24759	2.08e-11
YOL047C	-2.04244	2.11e-11
YPR065W	-0.954296	2.22e-11
YNL072W	-1.4419	2.27e-11
YKL181W	0.897219	2.28e-11
YPL250W-A	-2.06101	2.29e-11
YPR057W	-0.712935	2.53e-11
YFL004W	0.708874	2.56e-11
YBL086C	-1.73488	2.63e-11
YKL130C	-0.904007	2.65e-11
YER094C	0.660886	2.74e-11
YLR210W	-0.945063	2.76e-11
YBR234C	0.683299	2.96e-11
YOL058W	1.26463	3.21e-11
YGL219C	-1.07255	3.39e-11
YKL064W	0.708144	3.4e-11
YKR084C	0.591207	3.78e-11
YGR282C	0.905883	3.78e-11
YNL126W	-1.10435	3.78e-11
YDR348C	0.724511	3.86e-11
YLR427W	0.803019	4.5e-11
YOR081C	-1.05944	4.55e-11
YPR055W	-1.02781	4.6e-11
YHR061C	-1.27999	4.65e-11
YMR189W	-0.715204	4.66e-11
YOR362C	0.722788	4.81e-11
YJL106W	-1.55482	4.85e-11
YGL143C	0.825058	5.31e-11
YHR024C	0.754618	5.41e-11
YBR145W	0.739705	5.59e-11
YKL124W	-0.706941	5.64e-11
YOL013C	0.549017	5.65e-11
YHR014W	-2.1509	5.65e-11
YDR483W	0.694097	5.8e-11
YDR041W	-1.44863	5.8e-11
YDR464W	-0.653245	6.1e-11
YJR139C	0.885739	6.1e-11
YGR279C	1.19846	6.1e-11
YPR158W	-3.14646	6.4e-11
YGL048C	0.801594	6.55e-11
YGL027C	0.807796	6.93e-11
YDL013W	-0.635826	7.68e-11
YCL047C	-1.41554	7.79e-11
YGR206W	-0.976893	7.82e-11
YCR053W	0.644081	7.91e-11
YCL030C	0.91774	8.46e-11
YDR077W	1.46068	8.46e-11
YAL003W	-0.937242	8.62e-11
YJL134W	-0.874889	8.67e-11
YKL055C	-1.2907	8.86e-11
YLR342W	0.913696	9.13e-11
YML007C-A	-1.48794	9.27e-11
YIR038C	1.278	9.28e-11
YMR221C	-0.590139	9.45e-11
YBR111C	0.764173	9.51e-11
YNL243W	-0.571052	9.61e-11
YCR024C	-1.07516	1.08e-10
YOR262W	-0.978138	1.1e-10
YIL107C	-1.05357	1.12e-10
YBR222C	-0.764137	1.15e-10
YGL173C	0.647255	1.2e-10
YGR287C	-1.96111	1.21e-10
YML064C	-1.03663	1.26e-10
YOR129C	-0.796141	1.29e-10
YCL046W	-6.24198	1.31e-10
YOR123C	0.710717	1.34e-10
YNL284C-B	1.23093	1.4e-10
YOL137W	0.8063	1.41e-10
YOR323C	1.03991	1.41e-10
YBR253W	-0.854476	1.45e-10
YJR051W	0.620938	1.52e-10
YBR008C	-0.658716	1.54e-10
YER097W	-2.26372	1.58e-10
YHL022C	-1.0969	1.59e-10
YFR035C	-2.68847	1.59e-10
YBL066C	-0.891769	1.6e-10
YDR363W	0.80381	1.62e-10
YHL019C	0.733002	1.63e-10
YMR285C	0.63773	1.66e-10
YJL152W	-2.43919	1.66e-10
YGL010W	-1.3137	1.69e-10
YIR026C	1.08735	1.81e-10
YDR004W	-0.549506	1.82e-10
YCR025C	-1.63752	1.82e-10
YNR032W	0.650848	1.84e-10
YMR163C	-0.956319	1.92e-10
YHR151C	-0.855599	1.99e-10
YDR210W	-0.838599	2e-10
YIR042C	1.95981	2.05e-10
YKL093W	-1.37484	2.06e-10
YMR062C	0.66469	2.09e-10
YBL033C	-0.901268	2.09e-10
YDR179W-A	-1.04328	2.09e-10
YCL017C	0.831397	2.11e-10
YDR058C	0.861554	2.23e-10
YBR126C	-1.04636	2.23e-10
YKL163W	1.53256	2.26e-10
YJL091C	0.7098	2.49e-10
YCL009C	1.10699	2.62e-10
YAR009C	1.06914	2.79e-10
YIL046W	-0.665956	2.81e-10
YDL106C	-0.821065	3.01e-10
YBL068W	0.88667	3.15e-10
YKL170W	0.808538	3.25e-10
YMR058W	0.935999	3.32e-10
YNL026W	0.924268	3.56e-10
YOL107W	0.736939	3.74e-10
YLR275W	0.701253	3.75e-10
YNL264C	-1.03728	3.86e-10
YMR110C	-1.12387	3.96e-10
YOR131C	0.995268	4.07e-10
YGL081W	-1.17483	4.08e-10
YOL133W	-0.764322	4.12e-10
YOL016C	0.933774	4.12e-10
YGL141W	0.869496	4.78e-10
YCR085W	-2.55187	4.78e-10
YIL041W	0.768754	4.86e-10
YEL071W	1.24687	4.86e-10
YLL029W	-0.606993	5.12e-10
YCL026C-B	-0.957558	5.52e-10
YLR297W	1.80332	5.76e-10
YER104W	-2.63546	5.99e-10
YDR539W	-0.929493	6.01e-10
YKL059C	-0.606855	6.02e-10
YKL098W	0.619076	6.03e-10
YHR019C	0.971081	6.16e-10
YIR016W	-1.07407	6.21e-10
YNL008C	-3.71424	6.31e-10
YPL024W	0.763273	6.36e-10
YNR047W	-1.20237	6.36e-10
YDR251W	0.730403	6.57e-10
YHR022C	-2.54998	6.63e-10
YLR108C	-1.93112	7.48e-10
YAL002W	-1.17268	8.01e-10
YIL159W	-1.9358	8.12e-10
YBR035C	-0.583055	8.14e-10
YGR129W	-0.837074	8.66e-10
YPR004C	0.566902	9.39e-10
YHR108W	0.7058	9.53e-10
YLR255C	-1.86871	9.62e-10
YMR271C	1.05696	1.02e-09
YER088W-B	-2.55756	1.09e-09
YFL034C-B	-0.69036	1.1e-09
YMR281W	-1.01095	1.1e-09
YLR283W	-0.972473	1.15e-09
YOL076W	-1.14958	1.15e-09
YCR036W	-0.803904	1.17e-09
YIL145C	0.93158	1.2e-09
YER159C	-0.723804	1.23e-09
YDL173W	1.42605	1.24e-09
YDR022C	-0.800423	1.26e-09
YDL070W	-0.585974	1.27e-09
YJR138W	-0.952398	1.28e-09
YKL193C	-0.752377	1.34e-09
YJR025C	0.803411	1.37e-09
YLL018C	0.845577	1.41e-09
YIL093C	0.63517	1.43e-09
YHL002C-A	-2.76817	1.43e-09
YEL053W-A	-2.41411	1.44e-09
YNL039W	-0.521241	1.47e-09
YPL215W	-0.541785	1.54e-09
YLL051C	0.654844	1.56e-09
YDL045W-A	-1.06208	1.57e-09
YIL063C	-0.77017	1.59e-09
YCR042C	-0.616489	1.6e-09
YGR191W	0.597377	1.62e-09
YOR190W	-1.10303	1.62e-09
YLR118C	0.813563	1.64e-09
YPL111W	-4.0743	1.64e-09
YER053C	1.27875	1.66e-09
YNR041C	0.946092	1.67e-09
YDL139C	-0.753433	1.69e-09
YGR084C	-0.758769	1.69e-09
YMR044W	-0.528201	1.71e-09
YGL172W	-0.591282	1.73e-09
YPR170C	-1.98704	1.74e-09
YNL134C	1.05963	1.79e-09
YKL023W	-0.602578	1.81e-09
YOR176W	0.657947	1.83e-09
YMR244C-A	0.975872	1.86e-09
YDR164C	0.676633	1.87e-09
YNL071W	0.882813	1.93e-09
YLR055C	-1.1198	1.96e-09
YBR133C	0.529543	2e-09
YKL218C	0.719152	2.08e-09
YDR316W	0.599665	2.12e-09
YLR081W	-2.06235	2.19e-09
YBR080C	0.719977	2.22e-09
YIR025W	0.763489	2.23e-09
YLR207W	0.641855	2.24e-09
YDR461W	1.39437	2.27e-09
YNL077W	-2.71035	2.27e-09
YER089C	0.792461	2.3e-09
YNL254C	-0.787845	2.31e-09
YMR257C	-0.95846	2.31e-09
YIL131C	-0.780801	2.33e-09
YGL214W	-1.93853	2.34e-09
YNR039C	-0.562723	2.41e-09
YDR322C-A	-0.651116	2.61e-09
YPL199C	-0.682779	2.64e-09
YJL180C	0.708023	2.69e-09
YLR059C	0.82923	2.71e-09
YLL040C	-0.78975	2.8e-09
YPL006W	0.905817	2.8e-09
YML092C	0.82644	2.82e-09
YDR281C	-1.56903	2.82e-09
YML084W	-3.52817	2.95e-09
YER068W	-0.742491	2.98e-09
YML016C	-0.873354	3e-09
YJR076C	-0.576222	3.02e-09
YKL046C	0.550212	3.07e-09
YDR287W	0.588119	3.15e-09
YPL075W	-0.713273	3.15e-09
YIL100W	-1.80243	3.23e-09
YFR013W	0.533682	3.33e-09
YGR055W	-1.44346	3.36e-09
YHR069C-A	-1.70864	3.37e-09
YBR158W	0.774984	3.44e-09
YKR066C	-1.56774	3.47e-09
YGR250C	0.704069	3.48e-09
YFR007W	0.985267	3.57e-09
YDR153C	-0.714912	3.6e-09
YPL114W	-1.02181	3.63e-09
YPL208W	-0.881111	3.64e-09
YJR056C	0.625325	3.66e-09
YBL076C	0.717859	3.66e-09
YMR197C	-0.631498	3.82e-09
YJR049C	0.519649	3.86e-09
YMR037C	-0.973137	4.01e-09
YBR182C-A	-1.78918	4.09e-09
YEL056W	0.551019	4.16e-09
YJR155W	1.26707	4.3e-09
YCL028W	0.883916	4.33e-09
YPL156C	0.620697	4.36e-09
YKL213C	0.755536	4.36e-09
YJR020W	-1.67825	4.53e-09
YIL111W	-1.1947	4.86e-09
YBR284W	-1.25421	4.92e-09
YGR196C	-0.551937	4.97e-09
YIR015W	-1.09474	4.97e-09
YPR162C	0.563967	5e-09
YIR001C	0.628096	5.03e-09
YNL181W	0.589088	5.05e-09
YPR035W	1.05552	5.07e-09
YFR034C	-0.697604	5.12e-09
YER059W	0.585836	5.15e-09
YMR138W	0.899288	5.15e-09
YER134C	0.773987	5.35e-09
YEL009C	0.752738	5.46e-09
YGR146C-A	-2.15501	5.66e-09
YBR102C	0.527793	5.73e-09
YOR251C	0.774278	5.75e-09
YOL091W	-1.01288	5.8e-09
YPL068C	-0.951951	5.86e-09
YOL002C	0.839169	6.02e-09
YKL151C	1.24227	6.28e-09
YMR191W	-1.2894	6.53e-09
YMR289W	0.595343	6.76e-09
YLR242C	0.801226	6.85e-09
YDR498C	-0.588596	7.01e-09
YPR028W	0.561847	7.07e-09
YKL201C	-0.607558	7.24e-09
YNL097C-B	-1.6851	7.29e-09
YPR108W	0.67977	7.4e-09
YFL021C-A	-2.17413	7.4e-09
YNL083W	-0.723579	7.49e-09
YDR210C-D	1.30343	7.53e-09
YCR030C	-0.732533	7.76e-09
YFR018C	0.815803	7.96e-09
YDL126C	0.619856	8.08e-09
YDR202C	-1.08071	8.08e-09
YML058W-A	-1.38946	8.08e-09
YMR294W-A	-2.59831	8.08e-09
YDR463W	-0.678622	8.52e-09
YHR117W	0.638374	8.55e-09
YGR240C-A	-2.35803	8.85e-09
YDR107C	0.759902	8.88e-09
YDR273W	-0.96396	8.88e-09
YJR104C	0.726798	8.9e-09
YER033C	-1.00495	8.91e-09
YFR027W	-1.05646	9.21e-09
YLR032W	-1.12719	9.33e-09
YGR094W	0.799574	9.74e-09
YDR344C	-1.72969	9.92e-09
YNR038W	-1.02288	1.01e-08
YMR146C	0.755533	1.02e-08
YLR049C	-1.02595	1.02e-08
YPL001W	-1.07213	1.03e-08
YGR225W	-1.34888	1.03e-08
YGR212W	-1.41681	1.06e-08
YPR071W	-0.736296	1.07e-08
YNL191W	-1.38408	1.07e-08
YNL200C	0.973741	1.13e-08
YPL173W	0.765815	1.14e-08
YGL247W	-0.811719	1.14e-08
YPR013C	0.923287	1.18e-08
YMR312W	0.787607	1.2e-08
YER079W	-0.802122	1.2e-08
YDR353W	0.837194	1.21e-08
YAL018C	-2.91356	1.23e-08
YGR253C	0.632979	1.24e-08
YKR075W-A	-2.9564	1.26e-08
YCR020W-B	-0.97949	1.31e-08
YOR122C	-0.580663	1.37e-08
YBL005W-B	0.706778	1.37e-08
YJR142W	0.588961	1.4e-08
YJR027W	0.99541	1.44e-08
YDR265W	0.583857	1.55e-08
YER057C	1.00607	1.55e-08
YMR188C	-0.916593	1.56e-08
YML109W	-1.02258	1.58e-08
YOL149W	-1.6776	1.7e-08
YBR277C	-2.30708	1.72e-08
YKL174C	0.699921	1.74e-08
YAL016C-A	-2.93914	1.74e-08
YBR257W	-1.02606	1.75e-08
YBR279W	-0.615261	1.82e-08
YER088C	0.667163	1.83e-08
YKR008W	-0.79228	1.83e-08
YBR201C-A	-1.53512	1.83e-08
YNL322C	0.536725	1.99e-08
YNL094W	0.50293	2.01e-08
YOR093C	-0.526654	2.05e-08
YGR106C	-0.568074	2.07e-08
YBL055C	0.828732	2.12e-08
YGR255C	0.586197	2.13e-08
YNL268W	0.660975	2.18e-08
YDR337W	0.682999	2.21e-08
YER086W	0.736055	2.21e-08
YDR329C	-0.71043	2.24e-08
YDL114W	-1.73521	2.25e-08
YDR354W	0.778572	2.31e-08
YPL258C	-0.960399	2.34e-08
YDL071C	-1.80438	2.34e-08
YKR090W	-0.692874	2.35e-08
YGR111W	0.635471	2.44e-08
YEL041W	1.15239	2.47e-08
YGL133W	-0.556864	2.53e-08
YBR249C	1.19	2.54e-08
YOR235W	-2.71342	2.55e-08
YJR094C	-0.986912	2.57e-08
YPL082C	-1.09085	2.59e-08
YCR076C	-0.666862	2.62e-08
YAL008W	0.568315	2.72e-08
YHR058C	-1.07012	2.72e-08
YOL111C	0.682682	2.78e-08
YLR313C	-1.36364	2.83e-08
YBR089C-A	0.731722	2.84e-08
YIL018W	0.926558	2.98e-08
YDR402C	-1.49193	2.99e-08
YOL098C	0.61677	3.06e-08
YGR066C	-2.73918	3.12e-08
YFL015W-A	-5.00475	3.18e-08
YDR005C	-1.20269	3.31e-08
YJL097W	0.739411	3.37e-08
YGL095C	0.616883	3.38e-08
YOL108C	0.782025	3.63e-08
YLR299W	0.732927	3.67e-08
Q0050	-7.12628	3.67e-08
YPL014W	2.16393	3.72e-08
YGL226W	0.938998	3.79e-08
YGL188C-A	-1.61687	3.83e-08
YER177W	0.643976	3.91e-08
YNL263C	-0.676045	3.94e-08
YDR047W	0.710951	3.94e-08
YNR034W	-1.40868	4.07e-08
YLR127C	0.642858	4.15e-08
YHR126C	-3.24167	4.15e-08
YCR009C	0.618975	4.17e-08
YMR088C	0.725134	4.23e-08
YBR082C	0.810599	4.29e-08
YIL034C	0.61661	4.3e-08
YDL012C	-0.845257	4.34e-08
YML100W	-1.64993	4.41e-08
YJL159W	1.3488	4.44e-08
YOL116W	-0.735407	4.47e-08
YCR019W	-0.586841	4.52e-08
YPR127W	-0.607542	4.64e-08
YIR013C	-2.53475	4.66e-08
YML103C	-0.656196	4.67e-08
YDL137W	0.648742	4.78e-08
YMR208W	0.642716	4.81e-08
YOR274W	1.02544	4.81e-08
YLR400W	-2.28764	4.81e-08
YDR484W	-0.904435	4.83e-08
YCR095W-A	-1.49149	4.89e-08
YAL062W	0.800365	5.01e-08
YLR030W	-1.73555	5.09e-08
YJL171C	-0.864021	5.16e-08
YBR135W	-0.660427	5.18e-08
YPR158C-D	0.917477	5.31e-08
YKL026C	1.24321	5.36e-08
YHR002W	-0.753494	5.55e-08
YNL003C	-0.626885	5.78e-08
YJL113W	-1.26154	5.82e-08
YOL119C	0.682171	5.96e-08
YPR199C	-0.745409	6.05e-08
YDR074W	-1.01335	6.05e-08
YOR085W	0.624525	6.07e-08
YPR058W	1.00519	6.21e-08
YLL059C	-1.28156	6.26e-08
YGR205W	-1.4602	6.32e-08
YDR345C	1.08569	6.43e-08
YMR083W	0.73285	6.68e-08
YHR029C	-0.618133	6.82e-08
YLR153C	0.70048	6.87e-08
YMR145C	1.20043	6.98e-08
YBR174C	-2.49191	7.07e-08
YNL043C	-1.53407	7.17e-08
YGL086W	-0.784581	7.31e-08
YAL004W	-4.22294	7.35e-08
YPL034W	0.795749	7.46e-08
YLL025W	-1.25875	7.52e-08
YGL187C	0.658256	7.78e-08
YNL321W	-0.687219	7.88e-08
YJR127C	-0.656016	8.03e-08
YNL042W-B	-2.7022	8.04e-08
YBR040W	-1.61455	8.28e-08
YEL002C	0.734055	8.38e-08
YKR049C	0.885305	8.38e-08
YOR133W	0.857397	8.68e-08
YGL119W	-0.511263	8.89e-08
YJL002C	-0.52033	8.93e-08
YAL044W-A	0.844313	8.96e-08
YAL022C	0.593161	9.08e-08
YIL135C	-0.67901	9.25e-08
YBR137W	0.826827	9.27e-08
YER101C	-0.755029	9.45e-08
YLR013W	-3.47859	9.57e-08
YPL033C	-1.27281	9.72e-08
YOL164W	0.588168	9.81e-08
YJR115W	-1.28891	9.81e-08
YDR358W	-1.06982	9.88e-08
YBR286W	-1.03092	9.92e-08
YAL039C	0.565335	9.93e-08
YML083C	-2.8129	9.93e-08
YOR069W	0.543175	9.98e-08
YHR202W	-1.42786	1e-07
YKL020C	-0.759348	1.03e-07
YFR039C	-0.971337	1.05e-07
YGR163W	0.614198	1.08e-07
YLR135W	-0.608028	1.11e-07
YBR026C	0.888364	1.11e-07
YCR045W-A	-0.786621	1.15e-07
YGL042C	-2.12331	1.15e-07
YDR253C	-1.34692	1.16e-07
YIR022W	0.779049	1.17e-07
YKL215C	0.533215	1.18e-07
YLR192C	0.868487	1.18e-07
YOR008C	0.653947	1.19e-07
YBR029C	0.826924	1.2e-07
YBL107C	0.760664	1.25e-07
YBR081C	-0.549583	1.3e-07
YPR088C	0.619036	1.39e-07
YHR025W	0.841364	1.39e-07
Q0055	-7.26239	1.39e-07
YJL099W	0.744912	1.41e-07
YMR320W	-1.62551	1.43e-07
YKL138C	-0.757611	1.48e-07
YNL257C	0.529946	1.5e-07
YOR066W	-0.642108	1.5e-07
YKR036C	0.618428	1.52e-07
YIR031C	-0.760839	1.52e-07
YGR190C	-2.39517	1.52e-07
YNL107W	-0.538259	1.53e-07
YIL108W	-0.601072	1.56e-07
YPL148C	-0.928317	1.56e-07
YMR258C	0.59315	1.61e-07
YGR012W	-0.769311	1.61e-07
YDL109C	-0.82432	1.63e-07
YHR195W	0.584172	1.64e-07
YOR259C	0.548946	1.65e-07
YGR124W	0.635929	1.66e-07
YKR010C	-0.67049	1.66e-07
YDL168W	-1.39008	1.67e-07
YEL077C	-0.692174	1.68e-07
YIL043C	-0.684409	1.7e-07
YNL216W	-0.723088	1.74e-07
YLR126C	1.02625	1.74e-07
YOR201C	0.605376	1.76e-07
YGR059W	-1.61337	1.78e-07
YNL310C	0.717792	1.79e-07
YLR177W	-0.897543	1.79e-07
YDR465C	0.927676	1.8e-07
YGL230C	-2.87654	1.83e-07
YDR405W	-0.718324	1.86e-07
YNL163C	0.637851	1.91e-07
YPR169W	0.526669	1.93e-07
YAL037C-B	-1.46241	1.93e-07
YDR393W	-1.1245	1.95e-07
YGL058W	-0.765883	2e-07
YOR338W	0.942208	2.01e-07
YNL148C	0.732306	2.05e-07
YNL168C	0.894284	2.09e-07
YDR365C	0.588476	2.12e-07
YMR231W	-0.732294	2.12e-07
YJR062C	-0.927819	2.12e-07
YBR199W	-0.686144	2.15e-07
YMR276W	0.661822	2.19e-07
YBR208C	-0.667608	2.25e-07
YNR077C	-6.23526	2.25e-07
YLR361C-A	1.04535	2.31e-07
YGR021W	0.659307	2.32e-07
YJL206C	0.657669	2.37e-07
YLR063W	-1.05168	2.37e-07
YPL055C	-0.570436	2.38e-07
YDL218W	-1.293	2.38e-07
YJL001W	0.552371	2.4e-07
YOR344C	0.869573	2.41e-07
YOL045W	0.539146	2.42e-07
YAL013W	-0.529453	2.45e-07
YJL188C	-2.1534	2.48e-07
YDR067C	0.561588	2.54e-07
YGR157W	0.62739	2.56e-07
YFL037W	-0.501731	2.59e-07
YPR038W	-1.88936	2.68e-07
YNL057W	-1.51861	2.73e-07
YER001W	0.758118	2.74e-07
YGR277C	0.856428	2.77e-07
YPR194C	0.581313	2.83e-07
YGL138C	-3.3697	2.84e-07
YDL146W	0.664672	2.88e-07
YNL074C	0.525506	2.92e-07
YKL183W	0.742091	2.95e-07
YER027C	0.618079	2.96e-07
YHL039W	0.768838	2.96e-07
YGL007W	-2.34785	2.97e-07
YMR158W	0.963871	2.98e-07
YJL015C	-2.90801	2.98e-07
YOR300W	-1.44286	3.05e-07
YBL047C	0.587176	3.06e-07
YHR032W	-1.2214	3.06e-07
YBR094W	0.527837	3.08e-07
YER072W	-0.606652	3.1e-07
YDR511W	-0.961951	3.15e-07
YNL165W	-0.640829	3.18e-07
YHR137C-A	-2.93483	3.19e-07
YDR148C	0.705112	3.23e-07
YPR170W-B	0.956067	3.23e-07
YPL135C-A	-4.85333	3.23e-07
YIL130W	-0.755117	3.24e-07
Q0130	-8.67801	3.41e-07
YGL130W	0.539906	3.49e-07
YHR070C-A	-4.12323	3.51e-07
YER165W	0.739392	3.53e-07
YBR005W	-0.835613	3.53e-07
YLR412W	0.583595	3.56e-07
YPL121C	-2.66916	3.56e-07
YOL050C	-3.0386	3.59e-07
YBR058C	0.582566	3.68e-07
YPL025C	-1.69812	3.72e-07
YKR045C	-0.649716	3.84e-07
YGL112C	0.58541	3.97e-07
YFL047W	-0.701188	4e-07
YDL099W	0.510033	4.03e-07
YFL031C-A	-4.67527	4.03e-07
YOR005C	-0.726199	4.05e-07
YOL095C	-0.634403	4.09e-07
YPL163C	0.665425	4.09e-07
YBR021W	-1.30006	4.1e-07
YJR073C	1.10071	4.12e-07
YNL246W	0.620621	4.16e-07
YOR380W	0.527209	4.19e-07
YDR012W	0.826615	4.19e-07
YMR045C	0.649911	4.31e-07
YHR182C-A	-3.18401	4.32e-07
YJR148W	0.701282	4.36e-07
YNL015W	1.07511	4.41e-07
YIL060W	-2.34177	4.41e-07
YNR035C	-0.572889	4.65e-07
YDR218C	-1.58778	4.65e-07
YLR223C	-0.57389	4.66e-07
YLR420W	0.704189	4.77e-07
YIL124W	0.869478	4.78e-07
YHR099W	-0.665191	4.82e-07
YKL050C	-0.567536	4.94e-07
YDR213W	-0.884406	4.95e-07
YLR105C	0.553366	4.98e-07
YML074C	0.781416	5.01e-07
YMR313C	-0.691897	5.14e-07
YKL091C	-0.771385	5.19e-07
YOL032W	-1.00429	5.19e-07
YGL228W	-0.758427	5.33e-07
YGR192C	0.969282	5.45e-07
YGR230W	-1.48205	5.46e-07
YHL006W-A	-2.69922	5.49e-07
YNR059W	0.667275	5.56e-07
YPL010W	0.704628	5.57e-07
YLR437C-A	-1.82007	5.62e-07
YPL076W	0.591169	5.67e-07
YPR159W	0.550397	5.68e-07
YFR009W	0.526575	5.8e-07
YPL124W	-1.02894	5.8e-07
YBR045C	-1.06428	5.86e-07
YDR239C	0.551339	6.05e-07
YMR022W	0.667653	6.07e-07
YGR005C	0.556689	6.09e-07
YDL093W	-0.515656	6.31e-07
YDL125C	0.844164	6.31e-07
YJL145W	0.721607	6.49e-07
YMR222C	0.77164	6.49e-07
YKR075C	-1.0947	6.5e-07
YOR007C	0.611105	6.51e-07
YBR025C	0.685484	6.59e-07
YKR005C	-0.869676	6.71e-07
YHR147C	0.791374	6.74e-07
YOL018C	0.516328	6.77e-07
YCR065W	-0.831137	7e-07
YHR076W	0.520222	7.07e-07
YMR151W	-1.27847	7.26e-07
YDR343C	1.80718	7.73e-07
YBR001C	-1.42233	7.76e-07
YDR227W	-0.534336	7.78e-07
YGR254W	0.944237	7.78e-07
YFR028C	-0.642154	7.79e-07
YGL226C-A	0.768407	7.79e-07
YIL046W-A	-1.78491	7.8e-07
YML054C	1.79514	7.8e-07
YFL044C	0.672533	8.08e-07
YGR096W	0.690782	8.23e-07
YJL047C	0.706405	8.3e-07
YDL025W-A	-4.47937	8.35e-07
YFL001W	0.656222	8.42e-07
YOL090W	-0.612077	8.53e-07
YOR225W	-2.5579	8.55e-07
YIR034C	0.740357	8.81e-07
YFL028C	0.574752	8.85e-07
YIL092W	0.550226	9.1e-07
YLR136C	0.964818	9.1e-07
YOR056C	0.715068	9.27e-07
YLL011W	-0.545447	9.44e-07
YKL072W	-0.807505	9.46e-07
YGL011C	0.556255	9.53e-07
YML014W	0.676816	9.53e-07
YNL199C	-0.798856	9.59e-07
YDR327W	-2.83352	9.65e-07
YPL219W	-0.806603	9.93e-07
YOR239W	0.802	1.01e-06
YDL030W	0.849677	1.01e-06
YOR050C	-1.63138	1.02e-06
YDL026W	-2.32377	1.03e-06
YNL314W	0.700948	1.04e-06
YIL005W	0.649092	1.13e-06
Q0045	-7.41226	1.14e-06
YBR104W	0.894084	1.16e-06
YMR047C	-0.525385	1.17e-06
YLR312W-A	-0.760077	1.17e-06
YOL097C	0.715772	1.18e-06
YOL082W	0.767551	1.2e-06
YOR163W	0.775898	1.21e-06
YGR138C	1.1613	1.21e-06
YBR039W	0.53332	1.28e-06
YDR132C	0.645284	1.28e-06
YAL063C	1.40732	1.34e-06
YDR098C-B	1.29344	1.36e-06
YCR041W	1.74529	1.36e-06
YOR097C	0.579776	1.39e-06
YMR147W	-0.782274	1.39e-06
YML062C	0.570142	1.41e-06
YBR052C	-0.587013	1.41e-06
YPR138C	-0.646349	1.41e-06
YER035W	-1.41019	1.43e-06
YDR225W	0.983121	1.44e-06
YBR121C	0.672985	1.47e-06
YHL035C	0.675598	1.48e-06
YFL022C	0.680552	1.48e-06
YNL114C	-1.34163	1.5e-06
YMR227C	0.628634	1.53e-06
YOL086C	0.887191	1.54e-06
YNL038W	0.506744	1.56e-06
YDR323C	-0.721729	1.56e-06
YOR076C	-0.683922	1.57e-06
YLR226W	-0.623939	1.58e-06
YML111W	-0.515657	1.59e-06
YKR089C	-0.699484	1.62e-06
YPL094C	0.828773	1.63e-06
YER188C-A	-1.27684	1.64e-06
YGR109C	-1.7055	1.68e-06
YMR298W	-0.555701	1.69e-06
YOR161C-C	-1.60131	1.69e-06
YJL167W	0.735725	1.71e-06
YIL014C-A	0.778547	1.71e-06
YOR074C	-0.797755	1.71e-06
YCL058C	0.845674	1.71e-06
YLR172C	0.837769	1.77e-06
YJL052W	1.857	1.77e-06
YLR241W	0.558649	1.8e-06
YBL036C	-0.572312	1.83e-06
YJL027C	-2.60388	1.85e-06
YDR248C	-0.64386	1.87e-06
YJL046W	0.530949	1.9e-06
YPR069C	0.845921	1.9e-06
YMR286W	0.746433	1.94e-06
YBR241C	0.810062	1.99e-06
YOR090C	0.509522	2.01e-06
YOR384W	1.04605	2.01e-06
YNL233W	-0.703901	2.02e-06
YFL032W	-2.10365	2.02e-06
YER152C	0.710185	2.06e-06
YOR063W	0.816752	2.07e-06
YHR153C	-1.83048	2.1e-06
YJL080C	0.574048	2.11e-06
YOR156C	-0.712909	2.14e-06
YMR280C	-1.48277	2.14e-06
YBR162C	0.630064	2.17e-06
YLR449W	0.879367	2.21e-06
YDR476C	0.727974	2.22e-06
YHR050W	-0.723667	2.28e-06
YKR042W	0.514385	2.29e-06
YLR229C	0.542278	2.3e-06
YLR188W	0.563723	2.3e-06
YLR429W	0.7538	2.33e-06
YOR015W	0.654198	2.36e-06
YGR218W	-0.67826	2.36e-06
YNR067C	1.37902	2.43e-06
YOR149C	0.623707	2.45e-06
YBR156C	-0.528009	2.47e-06
YHR050W-A	-1.61366	2.53e-06
YER023C-A	-2.04183	2.55e-06
YLR374C	-1.98625	2.59e-06
YBR047W	0.714121	2.66e-06
YOL158C	0.87911	2.69e-06
YIL014W	0.500169	2.71e-06
YHR128W	-0.600895	2.73e-06
YJL170C	-0.700309	2.75e-06
YMR133W	-1.63438	2.75e-06
YOR121C	-1.40052	2.83e-06
YOL085C	-2.26812	2.84e-06
YIL134C-A	-1.92736	2.91e-06
YCR034W	0.670208	2.92e-06
YJL037W	1.71551	2.92e-06
YDL007C-A	-3.89367	2.96e-06
YEL037C	0.558859	3.04e-06
YMR016C	0.799543	3.14e-06
YNL054W-B	0.694804	3.17e-06
YLL044W	-2.4476	3.17e-06
YKL187C	-1.10937	3.26e-06
YJL083W	-0.684712	3.3e-06
YJL041W	0.524182	3.35e-06
YJR014W	0.730596	3.35e-06
YBR068C	0.5508	3.36e-06
YOR072W-A	-1.15012	3.37e-06
YNL022C	0.62522	3.4e-06
YHR032C-A	-6.72892	3.4e-06
YLR181C	0.601516	3.45e-06
YDR372C	0.685777	3.52e-06
YNL208W	0.70998	3.55e-06
YLR395C	0.640448	3.56e-06
YHR034C	0.557267	3.59e-06
YPL131W	0.865046	3.61e-06
YPL168W	-0.578669	3.63e-06
YIR021W	0.543537	3.65e-06
YLR202C	-1.13918	3.7e-06
YGR068C	-0.586399	3.79e-06
YJR009C	0.911069	3.81e-06
YGR082W	0.599932	3.86e-06
YPL157W	0.712747	3.88e-06
YLR234W	-1.09782	3.91e-06
YGL041W-A	-0.59268	3.92e-06
YOR120W	1.15257	4.09e-06
YLR453C	0.903576	4.11e-06
YDR119W	0.574749	4.13e-06
YHR159W	0.681465	4.21e-06
YLR257W	0.539262	4.45e-06
YBR202W	-0.673642	4.45e-06
YGR294W	-1.24048	4.45e-06
YML078W	0.680836	4.49e-06
YNL011C	-0.543971	4.51e-06
YOR132W	0.581626	4.51e-06
YPL113C	-1.58171	4.52e-06
YGR089W	-0.696912	4.55e-06
YNR024W	0.795261	4.58e-06
YFR004W	0.604058	4.65e-06
YPL190C	0.586647	4.72e-06
YPR183W	0.819396	4.72e-06
YDR491C	-2.3807	4.96e-06
YLR213C	-0.687502	5.1e-06
YHR174W	1.08346	5.18e-06
YMR070W	-0.523134	5.22e-06
YPL256C	0.554809	5.22e-06
YBR079C	0.663259	5.22e-06
YLL018C-A	-0.811375	5.22e-06
YLR377C	-1.2648	5.25e-06
YPL206C	-0.63386	5.27e-06
YDL085C-A	-0.668561	5.32e-06
YPR044C	-2.75729	5.32e-06
YOR242C	-1.10434	5.48e-06
YCL059C	0.793822	5.52e-06
YLL013C	-0.873042	5.6e-06
YGR062C	-0.647871	5.61e-06
YNL277W	-2.10466	5.61e-06
YNL135C	0.709825	5.77e-06
YAR015W	0.903614	5.81e-06
YCR088W	0.579823	5.84e-06
YKR029C	-0.550254	5.85e-06
YOR298W	-0.999756	5.93e-06
YPL102C	-3.58583	5.97e-06
YKL060C	0.984131	6.11e-06
YCR005C	1.10447	6.15e-06
YDR277C	-1.09267	6.17e-06
YPR093C	0.841558	6.18e-06
YLR133W	0.681876	6.32e-06
YCL061C	-0.779708	6.43e-06
YPL180W	-0.538078	6.53e-06
YLR132C	0.64246	6.66e-06
YPL277C	0.642742	6.86e-06
YDR292C	0.617189	6.95e-06
YPL257W	0.881227	6.96e-06
YBR098W	-0.597764	7.07e-06
YNL120C	-3.34583	7.08e-06
YBR220C	0.507502	7.16e-06
YCR073C	-0.739181	7.21e-06
YGL255W	-0.872281	7.21e-06
YDL154W	-0.752993	7.23e-06
YBL071C-B	-2.6009	7.42e-06
YKL092C	-0.579739	7.43e-06
YDR261C	0.509156	7.6e-06
YBR201W	0.827715	7.69e-06
YDR426C	-2.56787	7.72e-06
YIL039W	0.577368	7.74e-06
YDR420W	-0.676166	8.1e-06
YGR046W	-0.596518	8.13e-06
YKR070W	0.624055	8.13e-06
YGL257C	0.574786	8.23e-06
YPR074W-A	-3.96714	8.24e-06
YJL133C-A	0.88562	8.38e-06
YNL036W	-1.79522	8.38e-06
YOL023W	-0.508839	8.44e-06
YKL117W	0.537034	8.58e-06
YHR020W	0.603029	8.68e-06
YOR316C	0.833594	8.78e-06
YJR047C	-1.67144	8.79e-06
YGR222W	-0.628047	8.83e-06
YMR302C	-0.728904	8.88e-06
YKL157W	0.527186	8.89e-06
YLR218C	0.790149	8.89e-06
YOR138C	0.580744	8.93e-06
YPL134C	-0.536601	9.04e-06
YBL059W	0.70271	9.06e-06
YMR001C-A	-2.04681	9.06e-06
YLR137W	0.682769	9.08e-06
YBR078W	0.715887	9.11e-06
YER083C	0.623976	9.19e-06
YML052W	-0.552888	9.22e-06
YPL244C	0.568092	9.37e-06
YGR070W	-0.898177	9.51e-06
YFR002W	-0.527403	9.61e-06
YOL136C	-0.88318	9.61e-06
YMR241W	0.779904	9.77e-06
YEL073C	0.595613	9.78e-06
YGL020C	0.594064	9.87e-06
YNL249C	0.641368	9.9e-06
YDR541C	0.527511	1.01e-05
YHR214C-B	0.937772	1.01e-05
YDR037W	0.601514	1.02e-05
YGR161C-D	1.35369	1.04e-05
YOL005C	0.660041	1.05e-05
YMR042W	0.521503	1.08e-05
YLR106C	-0.62829	1.08e-05
YPL144W	-0.734255	1.08e-05
YOR031W	0.902126	1.1e-05
YLR390W	0.816699	1.11e-05
YGR006W	0.53645	1.13e-05
YIL166C	-1.0235	1.15e-05
YDL216C	-0.944143	1.16e-05
YPL253C	-1.17546	1.16e-05
YLR171W	1.03894	1.17e-05
YDL055C	0.765764	1.18e-05
YEL066W	0.721994	1.2e-05
YLR120C	0.552973	1.22e-05
YHR082C	-0.707035	1.23e-05
YGL175C	-1.22036	1.23e-05
YDR275W	-0.595018	1.25e-05
YPL056C	-0.676191	1.25e-05
YGR020C	0.701982	1.25e-05
YHR102W	0.608758	1.28e-05
YML123C	-1.22872	1.29e-05
YOR064C	-0.521102	1.3e-05
YER009W	0.663129	1.3e-05
YOL065C	0.571345	1.32e-05
YBR230C	-1.22334	1.32e-05
YER060W-A	-1.31931	1.35e-05
YIL167W	0.65928	1.36e-05
YLR243W	0.780855	1.36e-05
YNL255C	0.621748	1.38e-05
YMR032W	-0.708897	1.38e-05
YPR104C	-0.580409	1.4e-05
YMR126C	0.591701	1.43e-05
YCL052C	0.538312	1.44e-05
YDR356W	-0.844295	1.47e-05
YPR041W	0.556145	1.48e-05
YHR026W	-0.597745	1.48e-05
YER006W	0.657673	1.5e-05
YDR114C	-1.99572	1.5e-05
YCL048W	-2.1837	1.5e-05
YFR022W	0.636234	1.51e-05
YOR161C	-2.49073	1.51e-05
YDR532C	-0.576377	1.56e-05
YLR050C	-0.870146	1.57e-05
YOL141W	-0.961592	1.58e-05
YKL107W	-2.18023	1.58e-05
YHR143W-A	-0.898973	1.65e-05
YKL030W	-2.08828	1.65e-05
YOR209C	0.535519	1.67e-05
YMR291W	-0.577469	1.67e-05
YMR093W	-0.713289	1.67e-05
YBR255C-A	0.744246	1.67e-05
YPL250C	-1.65917	1.67e-05
YML012C-A	-1.73194	1.67e-05
YKL150W	0.751349	1.68e-05
YMR165C	0.533619	1.71e-05
YJL128C	0.578339	1.73e-05
YML119W	-0.627537	1.73e-05
YGL051W	-1.29228	1.73e-05
YOL093W	0.684473	1.81e-05
YBL071W-A	-0.772507	1.81e-05
YKL048C	-0.501703	1.82e-05
YDR203W	-2.94205	1.88e-05
YDR291W	-0.573884	1.89e-05
YER030W	0.646221	1.9e-05
YBL102W	0.729159	1.9e-05
YNL196C	-1.39894	1.9e-05
YNL327W	0.934087	1.91e-05
YDR442W	-6.01949	1.92e-05
YMR069W	-0.741227	1.93e-05
YDR368W	-1.16308	1.93e-05
YJL026C-A	-3.91329	1.94e-05
YOL009C	0.512887	1.96e-05
YCL039W	-0.659499	1.96e-05
YPR128C	-0.763915	1.96e-05
YDR365W-B	1.00294	2e-05
YJL056C	-0.66974	2.02e-05
YIL058W	-2.06663	2.02e-05
YDR162C	0.510078	2.04e-05
YPR150W	0.880112	2.04e-05
YDR097C	-0.683841	2.05e-05
YBR206W	1.23031	2.06e-05
YPR021C	0.70621	2.08e-05
YDL182W	0.921073	2.1e-05
YLR042C	-0.683275	2.11e-05
YNL334C	1.37471	2.11e-05
YCL021W-A	0.699129	2.14e-05
YIL054W	-3.16499	2.14e-05
YOR389W	0.659502	2.15e-05
YGR068W-A	-2.36213	2.17e-05
YMR100W	-0.596567	2.18e-05
YKL023C-A	-0.753496	2.2e-05
YDR043C	-0.861865	2.22e-05
YJR012C	-0.865157	2.25e-05
YOL152W	-1.0543	2.28e-05
YOR370C	0.550151	2.29e-05
YCR008W	-0.706811	2.3e-05
YDR261C-D	0.860429	2.3e-05
YMR293C	0.513263	2.35e-05
YER043C	0.849415	2.36e-05
YPR067W	-0.56537	2.37e-05
YMR307W	0.648555	2.39e-05
YDR328C	0.509518	2.4e-05
YOR018W	0.552644	2.5e-05
YMR122C	-1.74999	2.52e-05
YBR301W	-1.52927	2.53e-05
YBL049W	1.30557	2.54e-05
YOL079W	-2.18525	2.59e-05
YML079W	0.586907	2.6e-05
YDR314C	-0.707718	2.62e-05
YKL169C	-1.43655	2.62e-05
YKL096W-A	0.939163	2.68e-05
YMR217W	0.640623	2.74e-05
YDL157C	-0.501704	2.76e-05
YOR217W	0.580319	2.79e-05
YDR150W	-0.521202	2.84e-05
YJL088W	-1.87912	2.86e-05
YDR196C	0.596406	2.87e-05
YNL031C	0.736546	2.87e-05
YGL070C	-0.629943	2.88e-05
YDL150W	0.698733	2.89e-05
YOR200W	-1.2441	2.98e-05
YLR296W	-2.14698	3.01e-05
YEL004W	0.657637	3.02e-05
YDR537C	-1.25127	3.02e-05
YDL206W	-1.05884	3.1e-05
YGR180C	-0.624766	3.11e-05
YOL088C	0.566876	3.13e-05
YKL189W	0.553857	3.17e-05
YCL012C	-0.617192	3.19e-05
YBL064C	-1.18226	3.19e-05
YDR429C	0.63948	3.2e-05
YDR411C	0.752864	3.24e-05
YDR524C-B	0.846189	3.24e-05
YCR051W	0.60551	3.27e-05
YNL198C	-1.49325	3.37e-05
YLL006W	0.641657	3.38e-05
YAR007C	-0.755542	3.38e-05
YKR024C	-0.619627	3.43e-05
YJL149W	-0.535599	3.53e-05
YKL018C-A	0.573367	3.53e-05
YMR210W	-0.704455	3.63e-05
YLR231C	0.542822	3.65e-05
YGL148W	0.751441	3.68e-05
YJL158C	0.901029	3.69e-05
YMR041C	-0.743454	3.72e-05
YPR202W	-1.43143	3.72e-05
YJR141W	0.660108	3.79e-05
YDR488C	-0.619595	3.83e-05
YBL029W	0.881104	4.04e-05
YJR005C-A	-2.21754	4.05e-05
YJL014W	0.500298	4.07e-05
YPR078C	-2.20384	4.07e-05
YCR046C	0.615812	4.15e-05
YGL009C	-1.25536	4.15e-05
YGL191W	0.533664	4.21e-05
YER146W	-0.558562	4.21e-05
YDR409W	-0.651439	4.22e-05
YML037C	-0.761525	4.31e-05
YJL124C	0.614096	4.34e-05
YER190W	-2.56522	4.39e-05
YPL155C	-0.503897	4.4e-05
YLR414C	0.536015	4.4e-05
YBR089W	-2.34456	4.52e-05
YPL278C	0.743326	4.58e-05
YKL027W	0.601171	4.64e-05
YMR269W	0.990349	4.64e-05
YHR160C	-1.948	4.64e-05
YIL100C-A	-1.53205	4.67e-05
YGR051C	-3.2778	4.69e-05
YHR005C-A	0.531756	4.71e-05
YOR346W	0.539525	4.72e-05
YML089C	-1.94121	4.72e-05
YGL154C	0.641168	4.82e-05
YCR006C	-0.987603	4.96e-05
YDL057W	0.600394	5.02e-05
YDR173C	-0.619082	5.05e-05
YFR032C	-0.712356	5.11e-05
YCR093W	-0.59899	5.17e-05
YHR063W-A	-4.29581	5.33e-05
YNL197C	-0.540139	5.35e-05
YLR372W	0.563324	5.46e-05
YBL001C	0.659717	5.46e-05
YMR065W	-0.509448	5.49e-05
YER081W	0.761634	5.54e-05
YOR134W	0.887797	5.55e-05
YDL025C	-0.510273	5.59e-05
YML070W	-0.932916	5.62e-05
YER031C	0.597777	5.63e-05
YBR230W-A	0.907316	5.82e-05
YKL103C	0.657643	5.85e-05
YDR020C	0.638093	5.89e-05
YBR190W	-2.5174	5.9e-05
YPR042C	-0.735898	5.94e-05
YGL087C	0.696522	6.1e-05
YGL055W	0.808486	6.1e-05
YOR309C	0.899486	6.1e-05
YER041W	-0.697875	6.16e-05
YLR175W	0.717792	6.31e-05
YCL058W-A	0.883299	6.37e-05
YMR149W	-0.511336	6.39e-05
YER147C-A	-2.82936	6.39e-05
YNR003C	0.576159	6.42e-05
YNL272C	0.510773	6.46e-05
YBR022W	0.596123	6.47e-05
YEL017W	-0.612029	6.51e-05
YML129C	-0.568469	6.59e-05
YKL205W	0.500699	6.6e-05
YOR020C	-0.741983	6.61e-05
YEL051W	0.556743	6.62e-05
YOR302W	-1.11719	6.62e-05
YJL077W-B	0.808305	6.64e-05
YOL081W	-0.626669	6.66e-05
YDR514C	0.661192	6.68e-05
YPL036W	-0.662742	6.73e-05
YKL097C	-2.62581	6.75e-05
YJR053W	-0.738844	6.78e-05
YDL066W	0.667684	6.88e-05
YLR221C	0.712772	6.92e-05
YDL048C	0.98264	6.94e-05
YCR081C-A	-1.99044	7.08e-05
YOR189W	0.562801	7.09e-05
YJR002W	0.674269	7.09e-05
YNL235C	-2.29266	7.17e-05
YDR193W	-2.73387	7.21e-05
YDR436W	0.600351	7.23e-05
YMR220W	0.506496	7.4e-05
YOL019W	0.829825	7.43e-05
YNL206C	-0.501393	7.52e-05
YDR098C	0.599478	7.59e-05
YPR188C	0.524172	7.74e-05
YKR003W	-0.526756	7.84e-05
YLR146C	0.705234	8.03e-05
YML094W	0.592534	8.07e-05
YIL028W	-1.10189	8.1e-05
YNR054C	0.680835	8.11e-05
Q0250	-4.77539	8.19e-05
YBL082C	0.683368	8.22e-05
YJL030W	0.614279	8.24e-05
YDR346C	0.692595	8.4e-05
YNL172W	-0.632364	8.42e-05
YJR135W-A	0.66089	8.44e-05
YCL033C	0.766627	8.5e-05
YGL142C	0.594058	8.63e-05
YKL152C	0.895532	8.64e-05
YNL256W	0.66666	8.7e-05
YGR050C	-1.02507	8.74e-05
YHL050C	0.600252	8.77e-05
YNR014W	-1.24695	8.84e-05
YMR317W	-0.996796	9e-05
YIL078W	0.504069	9.05e-05
YGR275W	0.572402	9.05e-05
YGL104C	-0.611232	9.05e-05
YLR110C	0.900524	9.13e-05
YMR108W	0.545919	9.17e-05
YDR069C	-0.663539	9.2e-05
YMR060C	-0.624055	9.45e-05
YJL081C	0.664259	9.45e-05
YJL062W-A	-1.03775	9.46e-05
YHR105W	-0.884649	9.47e-05
YIL012W	-1.48739	9.71e-05
YFR050C	-0.588392	9.85e-05
YKR073C	-1.35269	0.000100845
YMR199W	0.61834	0.000103108
YDR341C	0.597451	0.000103717
YPL273W	0.595899	0.000103931
YML025C	-0.567217	0.000104454
YHR079C-A	-3.09047	0.000104454
YOL035C	-3.61076	0.000104454
YDR321W	0.676968	0.000106524
YFR003C	0.86848	0.000107218
YDR092W	0.519076	0.000109259
YOR356W	-0.748367	0.000110251
YJR021C	-0.505485	0.000110685
YOR314W-A	-4.58235	0.000111449
YGL007C-A	-1.69735	0.000118322
YLR066W	0.725581	0.000118351
YMR246W	0.612789	0.000118907
YMR106C	-0.508121	0.000120389
YHR070W	0.580465	0.000123848
YOR255W	-2.38171	0.000125931
YFL003C	-0.847476	0.000126472
YNR034W-A	1.69828	0.000126952
YDL023C	-2.28616	0.000126952
YNL089C	-3.48894	0.000128321
YOR119C	0.59705	0.000128976
YPR109W	-0.561606	0.000129039
YDR385W	0.623296	0.000132883
YNL240C	0.572668	0.00013381
YLR119W	0.802951	0.000135567
YOR193W	-0.61392	0.000136589
YDR224C	0.552055	0.000140025
YKL044W	-1.40699	0.000140746
YGR103W	0.73978	0.000142152
YOL014W	-1.28484	0.00014376
YJL199C	-0.64685	0.000146166
YFL042C	0.625063	0.000146807
YDR170W-A	0.773233	0.000146854
YPL183W-A	0.628458	0.000149826
YPR201W	-1.10642	0.000152665
YCR016W	0.659255	0.000153611
YCL044C	-0.578473	0.000153769
YLR324W	0.598816	0.000153769
YLR250W	-0.522018	0.00015397
YMR294W	0.573385	0.000154077
YDR325W	-0.54563	0.000155913
YBR085C-A	0.793178	0.000158867
YPR184W	-0.940786	0.000159546
YLR120W-A	-1.24798	0.000159768
YJL183W	-0.696987	0.000159806
YER188W	-0.726452	0.000161732
YOR033C	-0.592737	0.0001631
YMR094W	-0.683253	0.0001631
YGR214W	0.729256	0.000163322
YGR078C	-0.596771	0.000163864
YMR304C-A	0.774359	0.000164039
YBL113C	-0.544486	0.000164915
YPL257W-B	6.04172	0.000170044
YKR085C	0.582226	0.000170523
YLR329W	-0.73218	0.00017178
YIL142W	0.533085	0.000173736
YNR004W	-0.862416	0.000175455
YDR046C	0.538924	0.000176219
YLR150W	0.754845	0.000178709
YPR060C	-0.512742	0.000178747
YGR022C	-3.98284	0.000179814
YOR178C	1.29554	0.000180404
YOL150C	-1.38088	0.000181622
YPR030W	-1.13713	0.000182217
YEL046C	-0.685295	0.000183072
YNL247W	0.594914	0.000185099
YPL147W	-0.977156	0.000191273
YBR126W-A	-1.45863	0.000193992
YLR306W	0.53484	0.000197767
YDR030C	0.510275	0.000199123
YPR003C	-0.61699	0.000204638
YDL159W-A	-5.55372	0.000209116
YLR342W-A	0.819094	0.0002108
YGL128C	-0.501841	0.000212066
YPR130C	-1.32908	0.000212585
YKL057C	-0.594703	0.000216668
YEL045C	-1.07479	0.000217111
YDR399W	0.679676	0.000220133
YLR454W	-0.510023	0.000222192
YJR133W	0.631431	0.000227876
YJL121C	0.574544	0.00022835
YIL105C	-0.755277	0.000231381
YMR131C	0.738278	0.000232835
YJR135C	0.501681	0.000239735
YPL226W	0.539622	0.000239848
YPL119C-A	-1.33401	0.000243456
YMR054W	0.561841	0.000248144
YPL217C	0.566269	0.000250035
YIL121W	0.65903	0.000250486
Q0275	-5.74345	0.000251267
YIR019C	0.517355	0.00025731
YGR160W	-1.52437	0.000259211
YBR014C	-0.85186	0.000261043
YER119C-A	-1.8449	0.000261854
YKL171W	-0.729009	0.000265443
YIL073C	0.669401	0.00027476
YGR251W	0.590281	0.000276434
YHR139C	-1.21335	0.000280779
YMR121C	-0.659717	0.000285541
YGR162W	0.552247	0.0002872
YOR161W-A	-2.17659	0.000288115
YKL054C	0.553269	0.000288596
YPL096W	0.570951	0.000289933
YJR105W	0.576376	0.000290045
YDL198C	0.532063	0.000291752
YDL085W	-1.16348	0.00029456
YGL176C	-0.581504	0.000298242
YOL118C	-1.37093	0.000298242
YHL008C	-0.598957	0.000298332
YDR519W	0.634138	0.000300786
YOL147C	-0.552286	0.000301904
YLR031W	-1.06208	0.000302415
YDL199C	-0.885093	0.000309204
YBR084W	0.634194	0.000318338
YOR216C	0.533047	0.000318746
YIR035C	0.582619	0.00032159
YKL053W	-1.05819	0.00032159
YBR070C	-0.807209	0.000323525
YGR040W	0.523808	0.000324636
YHL046C	-2.75215	0.000330756
YDR479C	0.513553	0.000332341
YGR245C	0.709857	0.000333225
YKL148C	-0.616844	0.000335503
YOL135C	-0.657105	0.000336424
YBR046C	0.688166	0.000351383
YGR131W	-0.881982	0.000352995
YHR038W	-0.538003	0.000353496
YCL029C	0.552775	0.000364511
YMR074C	0.601625	0.000366625
YIR030C	-0.93167	0.000368825
YFR047C	0.519182	0.000369883
YOL008W	0.56752	0.000370579
YIL123W	0.586394	0.000372874
YDR260C	0.504838	0.000381545
YKR020W	0.602898	0.000381855
YOR388C	-2.33035	0.000381855
YOR252W	0.65894	0.000383496
YBR247C	0.603833	0.000384411
YML066C	-1.87808	0.000384411
YLR197W	0.65069	0.000384652
YBR298C-A	-4.88253	0.000389751
YML133C	-1.61083	0.000396387
YOR072W-B	-5.13399	0.000396387
YHR210C	-0.672329	0.00040139
YNL061W	0.625533	0.000409103
YDR025W	0.66794	0.000409103
YJR034W	0.765177	0.000409103
YNR001W-A	-2.36388	0.000409103
YLR074C	0.67921	0.000414001
YDL022C-A	-2.09803	0.000417131
YMR036C	-0.912075	0.000429408
YGL013C	-0.565242	0.000435807
YHR057C	-0.553283	0.000436205
YML100W-A	-1.51657	0.000440056
YNR001C	0.535406	0.000447735
YEL058W	0.704573	0.000448412
YIL077C	-0.534489	0.000451875
YBR240C	-0.98402	0.000455758
YBR298C	-1.72363	0.000455758
YHL041W	-2.7843	0.000463076
YDR083W	0.666965	0.000465392
YIR024C	0.554699	0.000466279
YJL107C	-1.5918	0.000469722
YPR103W	0.582184	0.000470463
YGL152C	-1.76624	0.000473854
YNL064C	-0.628173	0.000478844
YDL228C	-1.96372	0.000478844
YGL258W	-1.51585	0.000481389
YNL147W	0.525556	0.000486112
YNL062C	0.59537	0.000492554
YOR372C	-0.662653	0.000497846
YGL111W	0.618793	0.000499257
YDR542W	-2.11952	0.000499257
YLR408C	-0.721545	0.000499742
YBR237W	-0.597459	0.000504734
YGR183C	-0.559224	0.000506578
YDR008C	-1.26986	0.000507846
YOR358W	0.600573	0.000517548
YKR059W	0.753384	0.000521053
YOL052C-A	-0.825908	0.00052236
YPR193C	-0.965648	0.00052287
YJL077C	-1.29061	0.000535871
YOL105C	-0.670098	0.000539352
YBR157C	-0.595888	0.000552942
YHR104W	-1.40195	0.000552942
YLR145W	0.511514	0.000554956
YJR154W	0.880699	0.000559216
YOR161W-B	-1.2121	0.000559234
YMR305C	0.782862	0.000565947
YGR018C	-0.874389	0.000574117
YHR170W	0.520766	0.000577077
YDL019C	-0.566267	0.000584371
YNL248C	0.657692	0.000584875
YLR441C	0.55787	0.000587843
YLR394W	0.528495	0.000589204
YLR416C	-1.75149	0.000590393
YDL153C	0.646498	0.000595091
YER145C-A	-2.73502	0.000602606
YMR169C	-1.37719	0.000608853
YHR047C	-0.722828	0.000610165
YGR285C	0.67152	0.000617132
YCR007C	0.627628	0.000623762
YJL196C	-0.62814	0.000633696
YLR009W	0.645579	0.000633696
YMR119W	0.534414	0.000634715
YML030W	0.533893	0.000636291
YLR279W	-1.49603	0.000636663
YLR169W	-2.13383	0.000636663
YLR300W	0.711048	0.000642645
YHL011C	0.517918	0.000652608
YLR001C	-0.653674	0.000654144
YNR072W	-1.57161	0.000655765
YGR159C	0.788186	0.000666402
YDR042C	-1.31641	0.000667766
YDR070C	-1.03528	0.000670252
YKR011C	-0.584731	0.000670386
YBR142W	0.589058	0.000672533
YBR233W	0.520896	0.000687561
YPL269W	-0.522665	0.000696036
YNL292W	0.540696	0.000696036
YHR177W	1.52611	0.000698768
YLR403W	-0.762524	0.000699088
YJR099W	0.506294	0.00069918
YOR114W	-0.938884	0.000702991
YNR062C	-2.03539	0.000705193
YLR276C	0.594313	0.000709087
YDR543C	-4.68654	0.000711333
YJL023C	-0.501731	0.000715119
YBR077C	-0.546211	0.000717869
YNR032C-A	0.719847	0.000719595
YML055W	0.558473	0.000720431
YOL159C	0.610752	0.000720431
YGL079W	0.563865	0.000727513
YCR060W	0.540689	0.000730943
YDR462W	-0.584748	0.000740669
YPR177C	-1.55424	0.000740827
YOR289W	0.636087	0.000740971
YMR195W	0.73456	0.000740971
YJR067C	0.599478	0.000743769
YKL196C	0.508864	0.000747939
YLR432W	0.586569	0.000747939
YFL015C	-2.17779	0.000750381
YPR197C	-2.16173	0.000757158
YPR082C	0.596453	0.000760992
YLR312C	-1.09795	0.000768228
YGR244C	0.511318	0.000771448
YAR008W	-0.535426	0.00077491
YMR080C	0.546922	0.00077491
YLR080W	0.65625	0.000776932
YHR089C	0.631899	0.000778406
YLL045C	0.712437	0.000778406
YNL318C	-1.74989	0.000781251
YBL074C	-0.608566	0.000782163
YGL253W	0.543117	0.000792606
YBR181C	0.56397	0.000798802
YOL085W-A	-0.826715	0.000810698
YPL084W	0.574435	0.00082631
YJL100W	0.603639	0.000831009
YMR123W	0.502888	0.000832312
YHR015W	-0.947325	0.000832351
YLR147C	0.545974	0.000836824
YDL162C	-1.79033	0.000836824
YDR178W	-0.567322	0.000849015
YHR199C-A	-0.588105	0.00085506
YPL067C	0.589932	0.000868392
YHR071W	0.645081	0.000892761
YNL024C	0.562756	0.000896418
YLR214W	0.538165	0.000896968
YOR022C	-0.632094	0.000900165
YDL187C	-0.679302	0.00090162
YPR002W	0.905573	0.000906207
YOR347C	0.54476	0.000911193
YCR047W-A	-2.27013	0.000923562
YOR279C	-0.55712	0.00092455
YBR248C	0.510395	0.000924659
YOR214C	-1.07179	0.000929828
[truncated: 447 more rows]

## Sheet: gis1Δ BY4741
Name	log2FoldChange_gis1	padj_gis1
YDR096W	-3.88342	2.72e-46
YPR157W	2.33272	7.1e-32
YBR054W	2.77747	1.6e-19
YOL154W	-1.95826	1.89e-19
YCR021C	2.69006	2.14e-18
YGR138C	2.11563	6.16e-17
YOL153C	1.26039	1.49e-16
YLR297W	2.49013	3.08e-16
YPR156C	1.10399	1.03e-15
YER037W	1.4699	2.32e-15
YNL160W	2.19076	2.25e-14
YDR072C	-0.784428	1.66e-13
YPL014W	3.10295	1.66e-13
YER053C	1.62963	3.25e-13
YKL175W	-0.728865	3.91e-13
YGL255W	-1.45763	7.23e-13
YML123C	-2.2173	8.22e-13
YGR249W	1.47355	1.01e-11
YMR136W	0.892021	3.66e-11
YDR210W-B	-8.23022	2.75e-10
YPR198W	-0.708704	5.46e-10
YOR267C	0.616185	7.31e-10
YNL098C	0.775228	1.76e-09
YER064C	-0.728074	4.41e-09
YKL051W	0.833437	4.86e-09
YNL289W	-1.23024	1.7e-08
YHL016C	-0.67214	3.97e-08
YPL247C	1.21821	8.17e-08
YIR042C	1.76955	2.86e-07
YJL074C	-0.604204	3.01e-07
YLR084C	-0.670548	3.01e-07
YKL062W	0.759694	3.62e-07
YCL026C-A	-1.52509	4.67e-07
YER067W	1.44751	6.09e-07
YML004C	0.629427	6.32e-07
YJR155W	1.17529	6.92e-07
YDL048C	1.33602	1.34e-06
YJL164C	1.00368	1.34e-06
YOR011W	-0.555591	1.55e-06
YIL099W	1.0894	1.92e-06
YGR052W	1.44717	2.11e-06
YJL056C	-0.807697	2.82e-06
YJL005W	0.671562	3.71e-06
YPR160W	2.13793	5.59e-06
YGL208W	-0.551433	6.43e-06
YNR058W	1.18951	7.15e-06
YLR258W	1.37634	7.53e-06
YDR210W	-0.647041	8.5e-06
YJL113W	-1.15651	8.58e-06
YMR250W	1.01827	1.41e-05
YPL156C	-0.522352	1.6e-05
YLR177W	0.818703	1.68e-05
YPR202W	-1.9266	1.68e-05
YGR250C	0.556153	2.46e-05
YMR105C	1.4469	2.96e-05
YHR092C	1.16154	3.01e-05
YDR074W	0.869429	3.12e-05
YNL142W	-0.538569	3.66e-05
YIL114C	0.527442	4.17e-05
YDR123C	-0.567919	4.75e-05
YAL026C	-0.501499	5.13e-05
YGR035C	-1.17189	6.05e-05
YIL119C	0.766421	6.37e-05
YDR449C	-0.622582	6.72e-05
YNL278W	-0.540196	8.81e-05
YMR031C	0.630476	9.05e-05
YMR306W	-0.620596	0.00010397
YOR137C	-0.542085	0.00012052
YKL151C	0.91352	0.000140582
YLL052C	-0.768352	0.000148049
YJL094C	-0.512956	0.000149488
YOR338W	-0.793629	0.000164295
YAL019W	-0.540941	0.000176449
YGR008C	0.804093	0.000198223
YBL029C-A	0.503453	0.000211414
YIL101C	1.23565	0.000230614
YDR217C	-0.534239	0.000240161
YGR014W	-0.546317	0.000254592
YBR183W	0.588183	0.00025557
YHR097C	0.602872	0.000263799
YLR099C	-0.645072	0.000265949
YGR032W	-0.674681	0.000270788
YJR008W	0.503587	0.000325325
YBR067C	0.714594	0.000335546
YGR021W	0.510368	0.000335546
YHL028W	0.987811	0.000349818
YDR095C	2.07017	0.000412116
YDR475C	0.53348	0.000472993
YJL051W	0.624677	0.000843944
YNR056C	1.53674	0.000866089
YOR178C	1.35038	0.000887169
YJR032W	-0.561343	0.000913483
YML101C	0.595874	0.000913483
YNL200C	0.637981	0.000945641
YHR016C	0.542593	0.00106629
YJR154W	0.957945	0.00106917
YBR214W	0.577468	0.0011663
YNL144C	0.85746	0.00127634
YJR103W	0.563068	0.00127948
YLR218C	0.650245	0.00127948
YGR044C	0.570985	0.00137532
YNR057C	1.41637	0.00137532
YPL203W	0.562513	0.00159597
YIL113W	0.629948	0.00162683
YKL187C	0.790267	0.00193926
YGR030C	-0.524928	0.00212801
YMR199W	-0.551542	0.00212801
YNL014W	0.774899	0.00240045
YOL010W	-0.588426	0.00301002
YDR165W	-0.500385	0.00301705
YDR033W	0.590505	0.00305246
YKR061W	-0.512842	0.00305246
YNR034W-A	1.54633	0.00305246
YIR043C	1.26363	0.00318085
YLL012W	-0.575772	0.00355749
YBL054W	-0.59581	0.0037151
YKL165C	-0.618054	0.00384792
YAL028W	0.618183	0.00385977
YJL157C	-0.580435	0.00385977
YHR050W-A	-1.10268	0.00389894
YOL014W	1.08588	0.0039002
YDL154W	-0.546669	0.00394223
YOR032C	1.17153	0.00426972
YPL087W	0.550749	0.00426972
YDR183C-A	-1.25215	0.00458413
YLR318W	-0.506553	0.00466789
YLL054C	-0.502223	0.00537569
YLR304C	0.556804	0.00562043
YHL022C	0.503514	0.00574277
YBL015W	0.607975	0.0059285
YMR016C	-0.52733	0.00624491
YPR159C-A	2.29779	0.00638075
YMR103C	0.632726	0.00675132
YML027W	-0.536321	0.00744191
YOR120W	0.747801	0.00800139
YPL026C	-0.571625	0.00800954
YMR319C	0.534089	0.00812498
YBR126W-B	0.64853	0.00817921
YDL021W	0.623752	0.00835565
YOR153W	-0.6569	0.00870622
YBL049W	0.929335	0.00871185
YER056C	-0.509453	0.00921685
YFR017C	0.856647	0.00923011
YHL048W	0.546555	0.00964892
YOR242C	-0.694596	0.00985603
YHL036W	0.626178	0.00985754
YFR014C	0.56249	0.0101953
YJL098W	-0.513796	0.0104687
YLR385C	-0.852993	0.0107682
YGL209W	-0.566715	0.0107826
YKR103W	-0.540799	0.0118503
YJR096W	0.589087	0.0126634
YBR072W	0.65398	0.0139089
YJR047C	0.966342	0.0145808
YJL161W	0.636585	0.0155961
YMR206W	0.762657	0.0165449
YLR031W	0.720368	0.0174196
YDR344C	-0.761319	0.0183377
YOL019W	-0.542521	0.0189172
YCR083W	0.508178	0.0194446
YPR193C	-0.727037	0.019545
YEL011W	0.807989	0.0199583
YCR061W	0.608474	0.0201416
YLR030W	0.707849	0.0208558
YJR109C	-0.527358	0.0238597
YJL200C	-0.522946	0.0240717
YBR010W	0.52831	0.0269751
YER055C	-0.503059	0.0272919
YOR173W	0.591006	0.027876
YAL034C	0.52229	0.0294461
YPL061W	-0.53628	0.0306732
YGR088W	0.923234	0.034627
YDL039C	-0.522325	0.0390082
YJL188C	-0.771974	0.0399478
YPL186C	0.54674	0.0431315
YHL044W	0.852218	0.043149
YGL102C	-0.51471	0.0434851
YOR339C	-0.512685	0.0452652
YNL277W-A	-0.811722	0.0495439
YCL054W-A	-0.518755	0.0499275

## Sheet: jhd1Δ BY4741
Name	log2FoldChange_jhd1	padj_jhd1
YER051W	-5.17688	1.28e-145
YHR216W	-15.1662	7.58e-27
YOL154W	-2.20808	1.16e-24
YMR303C	5.59415	1.08e-21
YBR054W	2.89841	1.44e-21
YKR009C	4.59083	1.01e-20
YCR021C	2.75029	2.18e-19
YIL057C	5.45323	3.27e-19
YGL255W	-1.77742	1.83e-18
YMR031C	1.2787	5.11e-18
YPR157W	1.72713	1.1e-17
YML054C	3.21432	5.78e-17
YIL119C	1.44181	2.94e-16
YIL136W	1.63463	3.78e-16
YPL014W	3.35244	6.98e-16
YAL054C	4.35816	2.31e-15
YNL009W	2.46218	1.44e-14
YPR001W	2.91999	2.24e-14
YER053C	1.67361	4.28e-14
YCR010C	5.08704	7.55e-14
YGR138C	1.87381	1.17e-13
YER064C	-0.89114	1.49e-13
YGL205W	4.02519	2.43e-13
YJR095W	3.24829	2.43e-13
YOR100C	4.46415	2.45e-13
YLR297W	2.21955	3e-13
YPR002W	2.09388	1.6e-12
YNL160W	2.01662	2.03e-12
YOL153C	1.05924	4.15e-12
YHR137W	2.20884	4.74e-12
YPL247C	1.49807	6.54e-12
YKL175W	-0.688627	6.94e-12
YGR249W	1.46161	9.47e-12
YLR258W	1.94791	1.88e-11
YCR005C	1.74855	2e-11
YML042W	3.93504	2.35e-11
YKL217W	3.84473	2.97e-11
YKL188C	2.10708	4.09e-11
YNL202W	1.9805	5.78e-11
YKL150W	1.19217	9.05e-11
YDR256C	3.84513	1.1e-10
YHR215W	-9.3618	1.3e-10
YLR284C	2.0986	1.3e-10
YDR449C	-0.940087	1.46e-10
YGR250C	0.7962	1.46e-10
YBL015W	1.31951	1.57e-10
YBR069C	-1.08675	2.2e-10
YHR029C	-0.756206	2.48e-10
YBL049W	2.07515	4.1e-10
YDR247W	1.13833	4.41e-10
YML128C	2.0265	6.22e-10
YJR059W	0.903449	7.63e-10
YMR107W	3.09836	7.63e-10
YOR084W	1.77126	9.05e-10
YLL011W	-0.705961	1.16e-09
YPR156C	0.842273	1.16e-09
YAR035W	4.06535	1.25e-09
YER055C	-1.35289	1.33e-09
YIL050W	0.87397	1.56e-09
YDR517W	0.5165	2.23e-09
YKL151C	1.35034	2.23e-09
YPL222W	1.46891	2.23e-09
YGL088W	-1.23822	2.24e-09
YGR130C	1.21524	2.67e-09
YGR088W	2.73218	2.71e-09
YHR196W	-0.854537	3.85e-09
YML004C	0.717349	3.96e-09
YNL289W	-1.23766	4.04e-09
YIL101C	1.84625	4.75e-09
YNL067W	-0.810413	4.75e-09
YHR197W	-0.861395	4.77e-09
YOL010W	-1.07732	4.78e-09
YJR008W	0.766629	4.79e-09
YMR174C	2.26598	4.79e-09
YNL117W	2.42829	4.79e-09
YGR111W	0.693927	4.82e-09
YDR306C	0.79386	5.02e-09
YMR136W	0.781723	5.34e-09
YNL098C	0.743819	5.89e-09
YMR250W	1.29255	6.26e-09
YCR072C	-0.982814	6.55e-09
YOR359W	-0.783042	6.88e-09
YNL124W	-0.855914	7.24e-09
YDL085W	2.00527	7.77e-09
YJL164C	1.1399	8.65e-09
YNL301C	-0.705626	8.89e-09
YOR178C	2.17822	8.89e-09
YJL048C	0.68214	9.29e-09
YDR122W	0.650813	1.07e-08
YJL005W	0.784742	1.4e-08
YDR074W	1.11897	1.44e-08
YOR134W	1.31458	1.57e-08
YKL051W	0.783944	1.72e-08
YPL123C	1.45545	2e-08
YMR135C	0.673985	2.14e-08
YLR345W	1.09576	2.41e-08
YBR086C	0.821575	2.42e-08
YEL056W	0.545875	2.54e-08
YFR017C	1.74414	2.62e-08
YPL223C	2.02274	2.71e-08
YOR176W	0.633198	2.96e-08
YNL279W	-0.773705	2.97e-08
YAL034C	1.30436	3.05e-08
YOL073C	0.738573	3.22e-08
YJL042W	0.715517	3.32e-08
YKL026C	1.32652	3.52e-08
YCL050C	-0.670034	3.74e-08
YCL051W	0.673578	4.15e-08
YKL091C	0.869889	4.15e-08
YAR071W	1.52218	4.73e-08
YGR143W	0.773302	4.73e-08
YOL048C	1.25419	5e-08
YDL204W	2.40314	5.18e-08
YDL113C	0.878141	5.19e-08
YML127W	0.52573	5.19e-08
YPL256C	-0.697177	5.53e-08
YOR173W	1.46632	5.69e-08
YCL054W	-0.871278	6.01e-08
YBL047C	0.64554	6.3e-08
YDR210W	-0.743392	6.82e-08
YMR081C	1.79709	7.59e-08
YOL058W	-1.06912	8.05e-08
YBR026C	0.939651	8.33e-08
YCL026C-A	-1.5388	8.57e-08
YER067W	1.47999	8.57e-08
YML080W	-0.791238	8.57e-08
YMR105C	1.73962	8.57e-08
YPL200W	2.80375	8.57e-08
YDL237W	0.664465	8.78e-08
YCR091W	1.45069	9.06e-08
YCL052C	0.685048	9.55e-08
YNL200C	0.950507	9.87e-08
YBR117C	2.87885	1.02e-07
YJL157C	-0.994743	1.02e-07
YIL045W	1.0534	1.11e-07
YLR129W	-0.704996	1.48e-07
YNL142W	-0.637491	1.49e-07
YDR018C	1.43222	1.56e-07
YPL201C	1.65219	1.72e-07
YCR061W	1.31779	1.81e-07
YKL103C	0.889001	1.88e-07
YOR267C	0.517549	1.88e-07
YCL027W	-0.92516	1.94e-07
YNR002C	1.8048	1.97e-07
YPL203W	0.859843	1.99e-07
YIR034C	-0.820261	2e-07
YDR344C	-1.64937	2.03e-07
YNR053C	-1.01845	2.06e-07
YER015W	2.57086	2.08e-07
YDR148C	0.74598	2.09e-07
YBL054W	-0.988402	2.12e-07
YOR317W	1.33201	2.12e-07
YGR236C	2.47005	2.41e-07
YLR307C-A	2.70052	2.61e-07
YMR304W	1.24548	2.61e-07
YKL121W	0.909689	2.76e-07
YNL278W	-0.660449	2.96e-07
YNL014W	1.20886	3.13e-07
YDL070W	-0.516371	3.28e-07
YOR120W	1.34381	3.74e-07
YPL006W	0.809247	3.77e-07
YDR479C	0.750346	3.8e-07
YGR174C	0.816738	3.8e-07
YDL024C	1.17545	3.87e-07
YGL202W	-0.649353	3.87e-07
YPL093W	-0.868489	4e-07
YER049W	-0.559115	4.03e-07
YML043C	-0.716156	4.38e-07
YIL059C	0.854932	4.44e-07
YKR046C	0.870433	4.44e-07
YHR080C	0.832226	4.58e-07
YBR115C	-0.68501	4.68e-07
YDR144C	-0.565573	4.68e-07
YML027W	-0.937413	4.68e-07
YNL037C	-0.663311	4.68e-07
YPL117C	-0.555925	4.68e-07
YDR155C	-0.602949	5.03e-07
YNR001C	0.787401	5.08e-07
YOR206W	-0.910997	5.28e-07
YOL082W	0.824035	5.48e-07
YDR496C	-0.778547	5.6e-07
YFR008W	0.8627	5.6e-07
YHR128W	-0.665129	5.87e-07
YIL124W	0.900475	5.87e-07
YMR104C	1.14018	5.87e-07
YLR377C	1.34241	6.33e-07
YBR085C-A	1.10009	6.34e-07
YLR076C	-1.09006	6.5e-07
YBL101C	0.593228	6.74e-07
YHR195W	0.576135	6.76e-07
YBR241C	0.881536	6.89e-07
YER065C	1.4156	7.3e-07
YFL031W	-0.542678	7.3e-07
YJL161W	1.21788	7.3e-07
YKR067W	1.6226	7.3e-07
YNL123W	-0.633293	7.7e-07
YKR097W	1.88037	7.98e-07
YER182W	0.75012	8.02e-07
YJL103C	1.10564	8.02e-07
YJL036W	0.620015	8.23e-07
YKR049C	0.844112	9.47e-07
YBR269C	0.718335	9.89e-07
YCL054W-A	-1.39755	9.89e-07
YCR057C	-0.913729	1.03e-06
YKR060W	-0.574996	1.03e-06
YNL245C	-0.53682	1.03e-06
YPR006C	1.37401	1.12e-06
YFR014C	0.985678	1.13e-06
YMR049C	-0.800351	1.13e-06
YMR288W	-0.518295	1.15e-06
YOR180C	1.62108	1.15e-06
YNL144C	1.19932	1.16e-06
YMR103C	1.05102	1.24e-06
YPR160W	2.13443	1.31e-06
YGR112W	0.566675	1.39e-06
YDL019C	0.827613	1.4e-06
YDL184C	-1.05684	1.42e-06
YGL077C	-0.648402	1.42e-06
YOR132W	0.633686	1.42e-06
YHR124W	-0.732498	1.43e-06
YJL200C	-1.05633	1.43e-06
YBL081W	-0.787894	1.44e-06
YLR206W	0.61816	1.51e-06
YLL012W	-0.880847	1.53e-06
YOR086C	0.618801	1.53e-06
YPR138C	-0.668737	1.57e-06
YBR108W	0.660484	1.62e-06
YDR184C	-0.666722	1.63e-06
YDL182W	-1.08795	1.67e-06
YKL078W	-0.868045	1.75e-06
YKL144C	-0.694354	1.79e-06
YGL191W	0.640947	2e-06
YJL033W	-0.872364	2e-06
YPL248C	0.69778	2e-06
YEL071W	0.991235	2.03e-06
YPL132W	0.604492	2.06e-06
YPL186C	1.30272	2.12e-06
YBR006W	0.622117	2.28e-06
YJL074C	-0.532617	2.41e-06
YDR436W	0.737223	2.51e-06
YIL116W	-0.533485	2.69e-06
YKL148C	0.836913	2.72e-06
YER056C	-0.843486	3.02e-06
YLR002C	-0.66272	3.03e-06
YBL043W	0.859301	3.11e-06
YOR115C	-0.502867	3.37e-06
YGL104C	0.734153	3.42e-06
YGR256W	1.02871	3.46e-06
YMR195W	1.06444	3.49e-06
YDR513W	0.54672	3.5e-06
YDR070C	1.50943	3.73e-06
YHL032C	1.11077	3.82e-06
YFL014W	2.52088	3.84e-06
YBR247C	-0.81899	4.19e-06
YDR475C	0.659069	4.28e-06
YGL120C	-0.765929	4.29e-06
YLR176C	1.01521	4.29e-06
YNL299W	-0.658826	4.29e-06
YOR377W	0.660222	4.29e-06
YDL063C	-0.985228	4.39e-06
YDR165W	-0.716118	4.39e-06
YPL273W	-0.731552	4.62e-06
YGR008C	0.922164	4.68e-06
YOR227W	0.841353	4.7e-06
YAL040C	-0.592255	4.75e-06
YKL065C	0.561397	4.76e-06
YJL133C-A	0.946994	4.89e-06
YGR127W	0.712371	4.94e-06
YDL048C	1.18918	5.12e-06
YDR119W-A	2.2116	5.12e-06
YGL227W	0.788883	5.19e-06
YER126C	-1.08452	5.64e-06
YBL109W	-0.800417	5.92e-06
YHR149C	-0.593895	6.17e-06
YGR248W	2.84789	6.51e-06
YKL093W	0.994642	6.51e-06
YNL313C	-0.557697	6.83e-06
YLR214W	-0.760305	7.19e-06
YLR177W	0.801963	7.35e-06
YGL256W	-0.636076	7.44e-06
YLR409C	-0.858906	7.47e-06
YNL141W	-1.07937	7.56e-06
YGR052W	1.28384	7.81e-06
YAL003W	-0.667303	8.53e-06
YEL055C	-0.566973	8.96e-06
YIL097W	0.862496	8.96e-06
YJR091C	0.548358	8.96e-06
YLR240W	0.683838	8.96e-06
YKR042W	-0.538544	9.13e-06
YGR067C	3.16764	9.25e-06
YBR147W	0.930848	9.37e-06
YFR022W	0.675613	9.37e-06
YGR149W	0.531369	9.5e-06
YKL171W	0.917104	9.91e-06
YPL146C	-0.708514	9.91e-06
YDR123C	-0.580103	1.03e-05
YOL144W	-0.741686	1.05e-05
YLR164W	0.987152	1.11e-05
YKL038W	0.561142	1.17e-05
YLR222C	-0.771076	1.17e-05
YGL224C	-0.505798	1.23e-05
YER134C	0.606564	1.26e-05
YOL084W	2.70819	1.26e-05
YNL044W	-0.704561	1.28e-05
YJR019C	0.714863	1.33e-05
YLR343W	-0.761031	1.33e-05
YKR076W	0.822361	1.48e-05
YMR114C	0.570068	1.48e-05
YNL062C	-0.77454	1.48e-05
YOL007C	-0.720963	1.48e-05
YOR363C	0.742109	1.48e-05
YGL059W	0.77905	1.49e-05
YEL011W	1.46558	1.5e-05
YMR119W	0.697417	1.51e-05
YPR144C	-0.637402	1.51e-05
YPL081W	-0.786797	1.58e-05
YMR056C	1.04137	1.66e-05
YDL079C	1.3627	1.68e-05
YJR070C	-0.860916	1.68e-05
YLR093C	0.513452	1.71e-05
YGR145W	-0.620714	1.72e-05
YBR225W	0.748264	1.8e-05
YPL054W	1.33951	1.83e-05
YER052C	-0.612582	1.99e-05
YGL121C	1.6109	1.99e-05
YIL103W	-0.591251	2e-05
YPR137W	-0.678667	2.02e-05
YNL223W	0.788995	2.12e-05
YOL100W	0.668538	2.12e-05
YNL232W	-0.509801	2.15e-05
YDR021W	-0.687744	2.18e-05
YMR030W	0.625263	2.18e-05
YHR085W	-0.70173	2.21e-05
YHL024W	1.84775	2.24e-05
YDR096W	1.1205	2.29e-05
YPL154C	0.962791	2.31e-05
YLR336C	-0.666786	2.32e-05
YML101C	0.694102	2.32e-05
YPL147W	1.16813	2.32e-05
YBR149W	0.850705	2.39e-05
YNL092W	0.894381	2.4e-05
YPL015C	0.615993	2.57e-05
YJL089W	2.57797	2.64e-05
YNR012W	-0.508685	2.73e-05
YPR151C	1.32234	2.8e-05
YHR160C	2.09591	2.91e-05
YCL037C	-0.874713	2.93e-05
YGR128C	-0.609723	3.02e-05
YJL066C	0.580682	3.04e-05
YLR153C	-0.566592	3.04e-05
YGR155W	-0.656083	3.1e-05
YKL189W	0.574527	3.14e-05
YMR014W	-0.695654	3.14e-05
YNL274C	0.872322	3.2e-05
YOR028C	1.70478	3.31e-05
YKL219W	0.525662	3.36e-05
YER024W	2.17043	3.41e-05
YGL103W	-0.679527	3.42e-05
YOR198C	-0.502524	3.42e-05
YAL028W	0.816275	3.45e-05
YDL167C	-0.854524	3.45e-05
YDR009W	0.798607	3.45e-05
YHR001W	0.562558	3.47e-05
YDR472W	-0.542457	3.52e-05
YJL191W	-0.694629	3.58e-05
YLR219W	0.621152	3.58e-05
YMR291W	0.573229	3.58e-05
YOR348C	3.01554	3.62e-05
YNL194C	2.87848	3.73e-05
YER053C-A	1.7717	3.77e-05
YLL008W	-0.744079	3.77e-05
YBR024W	0.56682	3.82e-05
YHR016C	0.630423	3.82e-05
YNL195C	3.16087	3.82e-05
YGR044C	0.675769	4.2e-05
YHR097C	0.631846	4.2e-05
YCR030C	0.538098	4.3e-05
YPL196W	0.652089	4.3e-05
YPL024W	-0.536024	4.3e-05
YKR089C	0.621042	4.36e-05
YOR342C	-0.639289	4.37e-05
YPR013C	0.690255	4.37e-05
YBR291C	-0.677576	4.4e-05
YLR075W	-0.619	5.21e-05
YDR299W	-0.886789	5.45e-05
YMR261C	0.715991	5.5e-05
YNL112W	-0.81705	5.7e-05
YIL007C	0.625939	6.15e-05
YLR099C	-0.662145	6.16e-05
YJR155W	0.887205	6.2e-05
YER145C	-0.645159	6.42e-05
YOR337W	-0.513717	6.42e-05
YGR085C	-0.772918	6.44e-05
YIL160C	2.79924	6.46e-05
YBL048W	2.03006	6.52e-05
YGL099W	-0.581093	6.56e-05
YPR026W	1.76269	6.67e-05
YIL142W	-0.593585	6.88e-05
YKR058W	0.929423	6.91e-05
YPL016W	0.599499	6.91e-05
YHR002W	0.562337	7.03e-05
YCL049C	0.793077	7.13e-05
YIL091C	-0.642295	7.21e-05
YOR273C	0.588115	7.36e-05
YBR204C	0.794372	7.47e-05
YOR339C	-1.03821	7.8e-05
YKR096W	0.528235	8.09e-05
YOR391C	1.5783	8.14e-05
YGR079W	-0.667555	8.57e-05
YMR196W	0.955309	8.57e-05
YGL078C	-0.700112	8.58e-05
YCL041C	-1.21136	8.83e-05
YDR223W	0.882028	8.84e-05
YNL300W	-0.772282	8.86e-05
YJL056C	-0.635547	9.02e-05
YJL163C	0.933506	9.07e-05
YDL197C	0.517657	9.62e-05
YDR185C	0.918305	9.62e-05
YBL042C	-0.690008	9.74e-05
YKL162C	1.21117	9.74e-05
YAL062W	0.598393	9.76e-05
YOL053W	0.619695	9.78e-05
YNR050C	-0.86395	9.82e-05
YBR032W	-0.873867	0.000101243
YDL201W	-0.587951	0.000102769
YPL012W	-0.768836	0.000103118
YJL003W	0.627477	0.000107398
YGL141W	0.566383	0.000109157
YHR066W	-0.730353	0.000113044
YPL126W	-0.539779	0.000115826
YBR046C	0.769992	0.000117818
YDL223C	1.67152	0.00011894
YDR330W	0.605209	0.00011918
YDL215C	0.644089	0.000119381
YHR148W	-0.683977	0.000119381
YJL109C	-0.656746	0.000120131
YLL034C	-0.605767	0.000120131
YOL041C	-0.633263	0.000122855
YHL036W	0.861848	0.0001229
YNL065W	-0.655587	0.000129527
YDL198C	-0.582745	0.000132814
YIL017C	0.594696	0.000138449
YPL043W	-0.761342	0.000138449
YMR175W	1.3219	0.000139161
YDR324C	-0.724995	0.000140658
YER037W	0.701791	0.000142706
YIL125W	0.678431	0.000143083
YLL055W	0.90918	0.000143083
YKR092C	-0.619523	0.000146441
YBR050C	1.12783	0.000148106
YAL017W	0.705639	0.000153955
YLR149C	1.08622	0.000154971
YGR283C	-0.703197	0.000160677
YJR036C	1.09772	0.000160677
YDL082W	-0.662721	0.000161856
YEL046C	-0.718367	0.000163014
YLR044C	-0.751814	0.000165752
YER119C	0.625021	0.000168258
YNL100W	0.547759	0.000168269
YNL178W	-0.700236	0.000173488
YGL171W	-0.745754	0.0001741
YOL013W-A	-1.19249	0.000175504
YJL185C	0.881864	0.000177511
YPR196W	-0.589594	0.000177511
YIL042C	0.525604	0.00018048
YOR177C	0.823718	0.000180852
YLR174W	1.28191	0.000182976
YJR103W	0.605609	0.000187735
YHR096C	2.18373	0.000188526
YNR007C	0.581256	0.000195771
YDR060W	-0.688158	0.000198461
YGR023W	0.811498	0.000199063
YBR280C	0.746276	0.00020111
YFR052C-A	1.97099	0.00020455
YOR040W	0.733029	0.000206244
YDL021W	0.801283	0.000207817
YGL102C	-0.957501	0.000208252
YJL010C	-0.637345	0.000208986
YJR039W	0.978081	0.000209512
YOR242C	-0.921426	0.00021246
YOR347C	0.621427	0.000216202
YPR145W	-0.705058	0.000218129
YDR037W	-0.523593	0.000218176
YDR058C	0.529221	0.000218286
YHR001W-A	0.619555	0.000218286
YMR199W	-0.610734	0.000218644
YFR007W	0.639891	0.000233908
YBR142W	-0.652807	0.000234167
YOL025W	0.632944	0.000236345
YLR304C	0.676126	0.000240223
YGR237C	0.679297	0.000240393
YIR039C	1.32812	0.00024043
YER087C-B	-0.51659	0.000240831
YLR073C	-0.780875	0.000240831
YNL269W	1.54621	0.000240831
YGL006W	0.646664	0.000241845
YPL229W	0.557329	0.000244044
YHR005C	-0.523951	0.000246608
YGR210C	-0.949332	0.000256458
YDR034W-B	1.04746	0.000269544
YEL012W	0.692652	0.000273041
YFR053C	1.60905	0.000276669
YJL166W	0.530645	0.000276669
YOR215C	0.768631	0.000278214
YKL100C	0.697224	0.000279483
YDL169C	0.865278	0.000281661
YLR030W	1.04755	0.000282971
YPL027W	-0.957342	0.00029286
YBR168W	0.518648	0.000297689
YMR139W	0.711279	0.000307775
YNL061W	-0.659876	0.000307775
YGL180W	0.821522	0.000311299
YHR194W	0.579029	0.000315948
YML056C	-0.612093	0.000317853
YDR234W	-0.603505	0.000318299
YLR151C	0.837527	0.000319264
YPL183C	-0.590004	0.000326551
YPR184W	0.921837	0.000329105
YNL193W	0.908601	0.000332474
YDR091C	-0.539598	0.000338619
YER127W	-0.67	0.000351597
YJL113W	-0.839102	0.00035664
YMR280C	1.14453	0.00036899
YBL106C	-0.501826	0.000369372
YFL042C	0.604964	0.000372643
YPR159C-A	2.6823	0.000374683
YBR116C	2.73109	0.000383442
YBR034C	-0.58	0.000392838
YML008C	-0.515802	0.000399276
YDR341C	-0.567571	0.000404038
YPL236C	0.53621	0.000405335
YGR194C	0.802841	0.000409696
YLR178C	0.894879	0.000413199
YIR038C	0.717554	0.000417416
YBL001C	0.595906	0.000418513
YMR202W	-0.61323	0.000421175
YAR019C	0.604882	0.00042433
YIR012W	-0.584239	0.00042433
YOR316C	0.670794	0.000448358
YDR447C	-0.554636	0.000458185
YNR054C	-0.630353	0.00045844
YNL237W	1.00532	0.000458709
YMR018W	1.30108	0.000462359
YBL092W	-0.685451	0.000463878
YOL124C	-0.832461	0.000464403
YKR013W	-0.70768	0.000469051
YBR267W	-0.675867	0.00047185
YJL069C	-0.660412	0.000482187
YLR356W	0.78697	0.000490556
YHR170W	-0.531938	0.000493662
YGL248W	0.603481	0.000497106
YNL228W	-1.41078	0.000497437
YOL080C	-0.838548	0.000509667
YGR174W-A	1.54477	0.000513117
YOL083W	0.80996	0.000515162
YLR213C	-0.537487	0.000528252
YDR435C	0.689873	0.00054167
YMR194C-B	0.949437	0.00055232
YLL028W	-0.684686	0.000553881
YHL030W-A	1.63132	0.000563052
YER082C	-0.531483	0.000570248
YGR060W	-0.553096	0.000575305
YEL039C	1.96588	0.000577085
YLR420W	-0.502337	0.000581548
YPL230W	1.61369	0.000595731
YOR338W	-0.659284	0.000596475
YBL039C	-0.695454	0.000608228
YPR061C	0.906271	0.00062526
YHR138C	0.537198	0.000628794
YLR237W	-0.535875	0.000628794
YGL123C-A	-0.668398	0.000636644
YIL107C	0.573245	0.000647637
YMR206W	1.00282	0.000654451
YLR388W	-0.716895	0.000659662
YJL098W	-0.623546	0.000668315
YBR214W	0.554013	0.000669837
YDL014W	-0.528497	0.000679216
YOR091W	-0.554637	0.000684213
YNR034W-A	1.5736	0.000688152
YBR072W	0.827609	0.000688944
YML100W	1.02157	0.000689116
YOR019W	1.1593	0.000689116
YIR016W	0.602151	0.000694003
YKR061W	-0.539223	0.000702422
YFL034C-A	-0.582678	0.00071363
YPL004C	0.921474	0.00071363
YDL133C-A	-0.94483	0.000719705
YNR073C	1.36091	0.00072472
YNL175C	-0.725563	0.000730638
YPL090C	-0.589434	0.000730638
YHR093W	-0.784401	0.000747441
YHL039W	-0.530255	0.000763121
YDR384C	0.901251	0.000771489
YLR312C	1.14206	0.000798545
YBL087C	-0.558585	0.000800326
YMR131C	-0.690054	0.000801874
YIL015W	-0.54446	0.00080529
YMR152W	0.550807	0.000805566
YAL025C	-0.735146	0.000833172
YDL130W-A	0.530079	0.000836437
YMR053C	0.685377	0.000842975
YOR236W	-0.677997	0.000854601
YOR162C	0.585584	0.000866045
YIL077C	0.52026	0.00088157
YPL028W	-0.554256	0.00088862
YKL035W	0.884794	0.000901431
YBR139W	0.791096	0.000909266
YGR037C	-0.58584	0.000928956
YKL143W	-0.502816	0.000937233
YDR399W	-0.609788	0.000939962
YJL130C	-0.50387	0.000939962
YPR112C	-0.526917	0.000939962
YOL114C	0.752934	0.000944832
YLL056C	0.531214	0.000944902
YCR099C	1.03212	0.000959329
YGL197W	0.620227	0.000968102
YGL254W	-0.568925	0.000968783
YJL070C	0.631692	0.000977563
YMR310C	-0.535736	0.000978584
YOR228C	0.620771	0.000978761
YHR169W	-0.614975	0.000985389
YJL050W	-0.564336	0.000994888
YBL102W	0.578188	0.00102264
YBR155W	-0.635045	0.0010409
YEL034W	-0.567783	0.00104644
YDL018C	0.705662	0.00104717
YGR245C	-0.662626	0.00105548
YGR043C	0.642027	0.00109172
YNL115C	0.766076	0.00109172
YBR212W	0.571474	0.00109905
YNL164C	-0.513016	0.00111315
YMR239C	-0.552356	0.00112951
YMR210W	0.563728	0.00114465
YKR056W	-0.507349	0.00114683
YDR380W	1.65173	0.00116135
YNL093W	1.0383	0.00116479
YER150W	1.03756	0.00116825
YBR072C-A	-0.847634	0.00117365
YKL168C	0.517376	0.00118609
YCL025C	-0.504329	0.00119009
YMR284W	0.54658	0.00119009
YBR238C	-0.582388	0.00119975
YIR036C	0.598021	0.00119975
YPL087W	0.566723	0.00120064
YMR262W	0.679484	0.00121894
YPR183W	-0.588762	0.00122078
YLR346C	0.890447	0.00122094
YDR111C	0.695229	0.00123627
YNL182C	-0.60153	0.00123627
YLR031W	0.889005	0.00124046
YNL277W-A	-1.40271	0.00125135
YOR050C	-1.03894	0.00126139
YOR179C	0.534343	0.00127486
YML093W	-0.58521	0.00128326
YCL036W	-0.664797	0.00130759
YJR154W	0.838889	0.00134192
YJL122W	-0.651576	0.00134905
YNL173C	0.741286	0.00138013
YOR310C	-0.511504	0.00138704
YLR136C	-0.63959	0.00139429
YNL162W-A	-0.81522	0.00139429
YDR101C	-0.591698	0.00141219
YKL216W	-0.561929	0.00141676
YER111C	0.70521	0.00142921
YML028W	-0.606014	0.00142944
YPL252C	-0.54447	0.00142944
YJL208C	-0.641941	0.00143234
YJR105W	-0.515996	0.00143608
YCR020W-B	-0.553178	0.00145856
YGR087C	0.665808	0.00145856
YLR196W	-0.607208	0.00145856
YPL198W	-0.650339	0.00145856
YOR152C	0.916643	0.00148542
YPR202W	-1.08222	0.00149672
YCR100C	1.05578	0.00151
YLR062C	-0.863068	0.00155065
YPL222C-A	-0.732739	0.00155065
YMR172C-A	-0.992212	0.00157938
YPR030W	0.976902	0.00158303
YER142C	0.554691	0.00163599
YOR376W-A	0.790878	0.00164405
YDL031W	-0.50368	0.00165292
YGL146C	0.61613	0.00166468
YBR045C	0.661355	0.00167405
YOR202W	-0.608295	0.00167405
YDL148C	-0.505041	0.00167463
YER066W	0.744561	0.00170846
YPR007C	0.955595	0.00173565
YOR054C	0.546917	0.00174169
YFL052W	1.88966	0.00174397
YOL019W	-0.667377	0.00176344
YCL058W-A	-0.7166	0.00177769
YDR001C	0.584069	0.00178622
YBL072C	-0.652009	0.00179915
YOR300W	-0.825369	0.00181842
YNL006W	-0.819867	0.00181971
YLR344W	-0.547696	0.00185894
YNL248C	-0.605168	0.00186169
YLR361C	0.514899	0.00187308
YGR110W	0.988152	0.00189871
YOR101W	-0.646574	0.00195639
YOR190W	-0.560604	0.00196632
YDR083W	-0.593523	0.00201367
YIL113W	0.561031	0.00202448
YOR235W	-1.19575	0.00203145
YDR398W	-0.577753	0.00208529
YKR081C	-0.552142	0.00209854
YOR272W	-0.525081	0.00210876
YDL227C	-0.654063	0.00211994
YPL119C	0.525516	0.00211994
YLR142W	1.12461	0.00213248
YBR157C	0.528967	0.00216295
YAL036C	-0.517066	0.00218602
YBR141C	-0.566421	0.00222189
YGR271C-A	-0.670499	0.00225739
YJL188C	-1.12169	0.00226675
YJL189W	-0.690729	0.00230326
YDR064W	-0.528053	0.00236687
YLR276C	-0.54456	0.00236687
YAL037C-B	-0.805658	0.0023669
YPR010C	-0.513949	0.00240605
YOL141W	-0.677788	0.00245987
YKR051W	0.600404	0.00247011
YOR340C	-0.535999	0.00247355
YOR108W	-0.580301	0.00247555
YNL196C	0.945978	0.00253251
YPL142C	-0.960606	0.0025612
YER084W	0.52461	0.00259267
YLR218C	0.549916	0.0026026
YFL041W-A	0.717199	0.00266126
YIR042C	0.946074	0.00267472
YJL177W	-0.539611	0.00269533
YJL210W	0.53407	0.00277153
YFR032C	-0.535642	0.00281136
YKL172W	-0.518673	0.0028114
YMR290C	-0.563705	0.00286777
YCR068W	0.577938	0.00289123
YFR032C-A	-0.683098	0.00289123
YLR152C	0.660881	0.00290097
YPR066W	-0.55751	0.00299147
YFR045W	0.570202	0.0030098
YDR525W-A	0.98612	0.00302931
YBR012W-B	0.56207	0.00303508
YER121W	1.23249	0.00304041
YDL149W	0.6579	0.00310731
YLR435W	-0.605679	0.00312794
YCR083W	0.589702	0.00315549
YPL113C	0.979535	0.00317418
YJR115W	0.703173	0.00317544
YEL057C	0.671637	0.00317668
YLR186W	-0.528616	0.00318516
YHL033C	-0.606741	0.00324222
YKL153W	-0.706957	0.00328452
YOR294W	-0.675374	0.00331879
YPR009W	-0.524985	0.00331879
YPL257W	0.586701	0.00334248
YFR003C	0.662071	0.00336091
YOL131W	1.21369	0.00338077
YCR101C	1.07201	0.00340465
YGL135W	-0.51056	0.00350645
YEL013W	0.541594	0.00351088
YER054C	1.19927	0.00354064
YHR208W	-0.50748	0.00357735
YDL081C	-0.580884	0.00358161
YGR160W	-1.19698	0.00358161
YLR058C	-0.644243	0.00361235
YOL091W	-0.505168	0.00364549
YPL171C	0.655055	0.00369976
YFL054C	1.56491	0.00374501
YGR123C	-0.551023	0.00377295
YAL004W	-1.55502	0.00395822
YIL155C	1.15584	0.00398366
YOL052C-A	0.691038	0.00406828
YNL171C	-1.15236	0.00411005
YOL050C	-1.232	0.00412155
YOL121C	-0.535184	0.00413267
YLR012C	0.8913	0.00413712
YOR312C	-0.529756	0.00415712
YMR271C	0.505713	0.00427061
YDL222C	1.1294	0.00429344
YBR084W	-0.510587	0.00429392
YPL166W	0.712709	0.00429392
YOR298C-A	-0.629801	0.00438728
YBR230C	0.792265	0.00443393
YNR067C	0.820921	0.00443393
YPR036W-A	0.886711	0.00466866
YDL228C	-1.53231	0.00470016
YHR198C	0.582397	0.00477194
YOL159C-A	0.714844	0.00477857
YKL165C	-0.538109	0.00482692
YLR311C	1.60497	0.00482692
YLR267W	0.955399	0.00486273
YOR328W	0.632608	0.00501524
YNL042W-B	-1.08515	0.00502359
YEL024W	0.592094	0.00505488
YFR049W	0.518444	0.00506573
YPL003W	0.568428	0.00506573
YDR100W	0.547666	0.00510189
YML058W-A	-0.653012	0.00517221
YER097W	-0.865741	0.00523505
YBL078C	0.702202	0.00530896
YBL053W	-1.38968	0.00546554
YML057C-A	-1.20129	0.00547111
YOR095C	-0.513292	0.00566359
YDR263C	-0.55966	0.00568617
YJL165C	0.508311	0.0056888
YNL259C	-0.523444	0.00576832
YGL185C	0.536365	0.00581179
YDL181W	0.633586	0.00590364
YLR406C	-0.509947	0.00596885
YNL305C	0.520351	0.00600998
YDR244W	0.567228	0.00608405
YLR270W	0.701451	0.00619954
YPL047W	-0.615584	0.00626797
YNR058W	0.641784	0.00628294
YCR007C	0.504981	0.00641878
YPL135W	0.603364	0.0064321
YER074W	-0.525799	0.00649511
YDR524C-B	-0.529892	0.00670296
YOL155C	0.733609	0.00675805
YGR055W	-0.641753	0.00697716
YBR296C-A	-2.11565	0.00722444
YEL065W	-0.585416	0.00725987
YDL199C	0.653106	0.00731908
YDR471W	-0.50915	0.00734122
YHR171W	0.652457	0.00734122
YML063W	-0.526247	0.00734122
YLR013W	0.78444	0.00762079
YNL110C	-0.52508	0.00763048
YNR056C	1.00282	0.00778076
YGR161W-C	0.728938	0.00794945
YER102W	-0.516932	0.00802743
YOR102W	-0.984405	0.00807111
YHL044W	1.05232	0.00816815
YCR054C	-0.527299	0.00844485
YBL028C	-0.54391	0.00844746
YOR218C	-1.1119	0.00868438
YDR453C	0.772157	0.00877884
YGL209W	-0.520589	0.00889906
YML089C	0.95658	0.00976469
YML024W	-0.516758	0.00988018
YKL009W	-0.535932	0.00988998
YGR049W	-0.53897	0.0100687
YDR417C	-0.692884	0.0102872
YNR057C	0.923107	0.0102986
YNL334C	0.807084	0.0104637
YGL029W	-0.592067	0.0106468
YGR228W	-1.21232	0.0106468
YJL136C	-0.522295	0.0107273
YLR169W	-1.35846	0.0108872
YOR004W	-0.502652	0.0113701
YPR149W	0.995788	0.0113704
YHR139C	0.788635	0.0115609
YDL238C	0.551737	0.0115913
YMR322C	0.862555	0.0117408
YEL040W	-0.919106	0.0117843
YOR374W	1.36166	0.0118792
YBR285W	1.2665	0.0119774
YOR225W	-0.945911	0.0121343
YDR342C	1.32641	0.01214
YJL211C	1.28147	0.0121528
YBR294W	-0.623189	0.0125618
YKL096W-A	-0.550199	0.0125763
YMR158C-A	0.625008	0.0129455
YMR085W	0.626738	0.0130264
YHR189W	0.518528	0.0131651
YMR119W-A	0.833661	0.0132371
YPR192W	1.01706	0.0133433
YOL035C	-1.37144	0.0139818
YMR169C	0.925217	0.014881
YOR331C	-0.96118	0.0154746
YEL070W	1.37851	0.0157816
YLR264W	-0.530257	0.0159818
YDR379C-A	0.591935	0.0165776
YOL099C	-0.86936	0.0165856
YBR020W	0.512716	0.0168333
YNL162W	-0.525378	0.0173065
YMR120C	-0.504663	0.0182527
YLR327C	1.01872	0.01828
YBR092C	-0.525718	0.0186264
YOL019W-A	-1.64267	0.0197739
YKL165C-A	-0.657589	0.0198054
YGR280C	-0.53024	0.0205617
YOL150C	-0.73145	0.0212113
YDR085C	0.569537	0.0218409
YDR406W-A	1.04582	0.0219129
YAL063C	0.629574	0.0219482
YPR155C	0.561085	0.0221337
YKL083W	-0.979983	0.0223235
YPL251W	-0.733547	0.0226182
YBR056W-A	-0.506672	0.023149
YKL163W	0.52259	0.0232273
YER135C	0.812373	0.0236463
YJL037W	0.747648	0.0243228
YGR050C	0.516889	0.0247137
YLR038C	0.516398	0.0249801
YOR366W	0.56873	0.0249801
YHR094C	-0.511021	0.0250484
YML091C	0.506755	0.0252626
YGL214W	-0.588039	0.0262778
YPL130W	-0.506235	0.0265656
YGR247W	0.51319	0.0267336
YAR073W	0.861792	0.026876
YDR537C	-0.577004	0.0268777
YJL052W	0.735706	0.0273872
YML123C	-0.56666	0.0275107
YHR177W	0.85683	0.0284402
YER096W	0.625072	0.0286325
YMR084W	0.558684	0.0292369
YEL008W	-0.689271	0.0293381
YCL048W-A	0.673162	0.029475
YOL149W	-0.576863	0.0297696
YPR064W	-0.517124	0.0303018
YKL107W	0.822412	0.0311736
YDL114W-A	-0.712411	0.03137
YOL038C-A	-0.586555	0.0314205
YBR126W-A	-0.676874	0.0317197
YFR023W	0.519839	0.032158
YLR198C	-0.714227	0.0338777
YNL143C	-0.580039	0.0339713
YFR035C	-0.586959	0.0345236
YPL265W	0.577894	0.0352156
YGR292W	0.72547	0.0353833
YML099W-A	0.818501	0.0355469
YKR075W-A	-0.705165	0.037383
YJL152W	-0.598975	0.0403035
YMR175W-A	0.717539	0.0405305
YOR203W	-0.635653	0.0411222
YGR161C-D	0.55656	0.0418972
YIR020C	0.532002	0.0425616
YGR211W	-0.634386	0.0429515
YOR161W-A	-0.715533	0.0458359
YJL015C	-0.629617	0.0458512
YPR038W	-0.560135	0.0464723
YBR299W	0.633993	0.0466301
YMR013W-A	-0.586028	0.0495412

## Sheet: jhd2Δ BY4741
Name	log2FoldChange_jhd2	padj_jhd2
YJR119C	-3.49039	8.77e-70
YBR054W	3.32286	3.41e-28
YPR157W	2.10699	5.84e-26
YGR138C	2.35958	4.98e-21
YCR021C	2.72206	7.59e-19
YLR297W	2.50277	2.43e-16
YER064C	-0.987751	3.49e-16
YPL014W	3.2919	4.75e-15
YER187W	1.47148	1.88e-14
YOL154W	-1.66277	2.43e-14
YEL071W	1.55059	2.51e-13
YIR042C	2.27379	4.24e-12
YPR138C	-0.956733	1.76e-11
YER053C	1.4995	3.87e-11
YPR156C	0.917686	8.42e-11
YKL051W	0.886403	3.9e-10
YIL119C	1.12896	6.76e-10
YKL175W	-0.623715	1.18e-09
YNL142W	-0.744154	4.59e-09
YNL160W	1.7477	4.64e-09
YEL073C	0.832619	6.06e-09
YGR121C	-0.641488	8.84e-09
YDR072C	-0.625827	9.58e-09
YJR155W	1.26351	9.03e-08
YPL247C	1.21164	1.11e-07
YBR093C	0.609493	1.65e-07
YGL208W	-0.627116	2.01e-07
YLR084C	-0.672439	2.83e-07
YOL164W	0.591239	8.58e-07
YER037W	0.95977	9.84e-07
YIR043C	2.01491	1.66e-06
YHL016C	-0.59532	1.86e-06
YKL201C	-0.543366	2.23e-06
YCL025C	-0.768743	2.37e-06
YCR005C	1.29062	2.37e-06
YKL178C	1.29105	2.37e-06
YAL040C	-0.630899	4.53e-06
YGL209W	-1.01243	6.02e-06
YDR046C	0.711944	6.08e-06
YFR022W	0.710112	1.29e-05
YJL056C	-0.760376	1.37e-05
YJR103W	0.749276	1.67e-05
YGR250C	0.567372	1.73e-05
YMR136W	0.611649	1.73e-05
YOR177C	1.02291	1.73e-05
YDR344C	-1.44464	2.02e-05
YLR304C	0.844079	2.1e-05
YMR020W	0.565142	2.56e-05
YOL153C	0.679735	3.61e-05
YLR187W	-0.563073	3.73e-05
YBR145W	0.520906	3.78e-05
YKL219W	0.54299	5.45e-05
YBR067C	0.798938	5.6e-05
YGL255W	-0.873063	5.6e-05
YIL059C	0.726059	6.79e-05
YPR013C	0.717472	9.14e-05
YHR216W	0.752887	0.000132029
YNL334C	1.38301	0.00027892
YCL049C	0.793585	0.000317401
YJR154W	1.06096	0.00038758
YLR171W	0.969246	0.000462922
YPR150W	0.837842	0.000469463
YJR120W	1.49402	0.000536565
YNL012W	0.809145	0.000660358
YNR001C	0.581846	0.000801435
YNR058W	0.913664	0.000874549
YFR023W	0.984478	0.00109481
YDR304C	-0.517284	0.00122562
YKL177W	1.37767	0.00122562
YLL056C	0.578856	0.00128326
YEL066W	-0.651935	0.00137075
YJL133C-A	0.73881	0.0014072
YNL289W	-0.73548	0.0014284
YOL159C	0.661412	0.00155656
YOL159C-A	0.935316	0.00165223
YOL160W	1.8674	0.0016946
YGR254W	0.69619	0.00172262
YOR120W	0.899776	0.00209591
YOR375C	-0.600166	0.0022537
YLR258W	0.968886	0.00235319
YHL048W	0.659349	0.00250995
YLR031W	0.957298	0.00268453
YML027W	-0.619043	0.0026864
YNR056C	1.41536	0.00269272
YPR002W	0.966421	0.00308425
YJL113W	-0.786663	0.00314193
YBL042C	-0.576445	0.00368588
YJL157C	-0.590484	0.00423468
YNL024C	0.557997	0.00439242
YJL037W	1.25036	0.00461954
YAL063C	0.972069	0.00488508
YBL015W	0.634494	0.00555108
YHL050W-A	3.79148	0.00560467
YKL151C	0.674771	0.00641811
YGR052W	0.870644	0.00645456
YBL029W	0.67556	0.0071226
YJL051W	0.516775	0.00725809
YMR195W	0.676053	0.00795916
YJL052W	1.20816	0.00879087
YGR008C	0.575932	0.0102285
YNR057C	1.16703	0.0102285
YCL026C-A	-0.781036	0.0118836
YLR136C	-0.576456	0.0121565
YLR040C	0.632433	0.0122052
YHR137W	0.864912	0.0129196
YDR225W	0.586993	0.0141418
YDR033W	0.503766	0.0143578
YBR155W	-0.539134	0.0143848
YDL048C	0.69804	0.0144098
YMR250W	0.594011	0.0145894
YPR007C	0.865743	0.0148514
YJL161W	0.666573	0.0149377
YGR249W	0.570199	0.0160032
YDL248W	0.564065	0.0168964
YNR034W-A	1.24113	0.0179428
YFL060C	0.901795	0.0183487
YIL037C	0.636907	0.01868
YBR010W	0.585787	0.0214463
YKL026C	0.607898	0.0215543
YEL049W	0.85103	0.0222374
YAL034C	0.581457	0.0235484
YML054C	0.941241	0.0235484
YOR134W	0.56881	0.0248135
YBL049W	0.804367	0.0250942
YFR054C	1.31086	0.0253224
YGL121C	0.909525	0.0256876
YLR267W	0.88497	0.0258257
YDL024C	0.564872	0.0259131
YEL057C	0.571652	0.0269233
YOL162W	0.856944	0.0285408
YFL059W	0.796676	0.0310232
YLR030W	0.683229	0.0311949
YHL036W	0.530343	0.0313094
YHL028W	0.592665	0.0315479
YGR234W	0.545883	0.0325361
YAR071W	0.653025	0.0329697
YLR058C	-0.531224	0.0329697
YOR300W	-0.616628	0.0350707
YPR160W	0.958987	0.0361097
YFL041W-A	0.561445	0.0364999
YLR205C	0.654096	0.0386818
YFR012W-A	0.971151	0.0390086
YIR039C	0.793525	0.0390086
YPR001W	0.784151	0.0442482
YGR038C-B	1.28726	0.044436
YAL067C	0.823703	0.0470727
