# Supplementary material for: 2-Hydroxyglutarate modulates histone methylation at specific loci and alters gene expression via Rph1 inhibition
Source: Life Sci Alliance. 2023 Nov 27;7(2):e202302333. doi: 10.26508/lsa.202302333 (PMC10681907; doi:10.26508/lsa.202302333)
Supplement: Supplementary file 4 [file LSA-2023-02333_TableS4.xlsx]

## Sheet: Sheet1
GO Term	p-Value	GO number
meiotic cell cycle process	2.6e-08	GO:1903046
meiotic cell cycle	1.68e-07	GO:0051321
reproductive process	3.71831e-06	GO:0022414
reproduction	2.47132e-05	GO:0000003
cell cycle process	2.9954e-05	GO:0022402
anatomical structure morphogenesis	6.98277e-05	GO:0009653
anatomical structure formation involved in morphogenesis	0.000100754	GO:0048646
developmental process	0.000156779	GO:0032502
cell cycle	0.000175598	GO:0007049
cellular developmental process	0.000178686	GO:0048869
anatomical structure development	0.000248863	GO:0048856
sporulation resulting in formation of a cellular spore	0.000289457	GO:0030435
sporulation	0.000567148	GO:0043934
reproductive process in single-celled organism	0.0010007	GO:0022413
sexual reproduction	0.00208983	GO:0019953
multi-organism reproductive process	0.00208983	GO:0044703
cell differentiation	0.00209174	GO:0030154
ascospore formation	0.00220657	GO:0030437
cell development	0.00220657	GO:0048468
meiotic nuclear division	0.00284398	GO:0140013
cellular component assembly involved in morphogenesis	0.00504872	GO:0010927
sexual sporulation	0.00570263	GO:0034293
sexual sporulation resulting in formation of a cellular spore	0.00570263	GO:0043935
cellular component morphogenesis	0.00767297	GO:0032989
organelle fission	0.0138146	GO:0048285
external encapsulating structure organization	0.0245403	GO:0045229
cell wall organization	0.0245403	GO:0071555
nuclear division	0.0252021	GO:0000280
developmental process involved in reproduction	0.0264105	GO:0003006
meiosis I	0.0389741	GO:0007127
chromosome organization involved in meiotic cell cycle	0.0490544	GO:0070192
