# Supplementary material for: 2-Hydroxyglutarate modulates histone methylation at specific loci and alters gene expression via Rph1 inhibition
Source: Life Sci Alliance. 2023 Nov 27;7(2):e202302333. doi: 10.26508/lsa.202302333 (PMC10681907; doi:10.26508/lsa.202302333)
Supplement: Supplementary file 5 [file LSA-2023-02333_TableS5.xlsx]

## Sheet: Sheet1
Name	Organism and strain	Gene modification
BY4741 dld3Δ	Sce BY4741	dld3::KanMX
FY4 dld3Δ	Sce FY4	dld3::KanMX
gis1Δ	Sce BY4741	gis1::KanMX
rph1Δ	Sce BY4741	rph1::KanMX
jhd1Δ	Sce BY4741	jhd1::KanMX
jhd2Δ	Sce BY4741	jhd2::KanMX
